# Supplementary material for: Enrichment of sequencing targets from the human genome by solution hybridization
Source: Genome Biol. 2009 Oct 16;10(10):R116. doi: 10.1186/gb-2009-10-10-r116 (PMC2784331; doi:10.1186/gb-2009-10-10-r116)
Supplement: Additional data file 1 — Contiguous genomic intervals targeted in the present study [file gb-2009-10-10-r116-S1.xls]

## Sheet: Additional data file 1
Additional data file 1. Targeted contiguous genomic intervals
Chr	Intervals	Coordinate*	Length (Kb)
Chr8	8q24	128,460,000-128,585,000	125
Chr9	9p21	21,938,000-22,134,000	196
Chr19	19q13 (APOE)	50,050,000-50,150,000	100
		Total	421
*NCBI Build 36.1 (hg18)
