# Supplementary material for: Enrichment of sequencing targets from the human genome by solution hybridization
Source: Genome Biol. 2009 Oct 16;10(10):R116. doi: 10.1186/gb-2009-10-10-r116 (PMC2784331; doi:10.1186/gb-2009-10-10-r116)
Supplement: Additional data file 2 — Genes and ECS targeted in the present study [file gb-2009-10-10-r116-S2.xls]

## Sheet: Additional data file 2
Additional data file 2. Targeted exons and evolutionary conserved sequences (ECS)
Chr	Gene	Ensembl Gene ID	Number of Exons	Number of ECS
Chr1	AKT3	ENSG00000117020	14	42
Chr1	APH1A	ENSG00000117362	6	4
Chr1	ARID1A	ENSG00000117713	19	36
Chr1	ATP1A1	ENSG00000163399	23	9
Chr1	ATP1A2	ENSG00000018625	22	6
Chr1	ATP1A4	ENSG00000132681	22	3
Chr1	CDC20	ENSG00000117399	11	2
Chr1	CDC7	ENSG00000097046	12	6
Chr1	CDCA8	ENSG00000134690	11	3
Chr1	CHD5	ENSG00000116254	42	4
Chr1	CLSPN	ENSG00000092853	24	7
Chr1	CNN3	ENSG00000117519	7	2
Chr1	DCLRE1B	ENSG00000118655	4	1
Chr1	DMAP1	ENSG00000178028	10	7
Chr1	DNAH14	ENSG00000203693	7	0
Chr1	DNASE2B	ENSG00000137976	6	4
Chr1	EXO1	ENSG00000174371	16	2
Chr1	FABP3	ENSG00000121769	4	1
Chr1	FOXO6	ENSG00000204060	1	21
Chr1	FRAP1	ENSG00000198793	58	10
Chr1	GNAI3	ENSG00000065135	9	6
Chr1	GNAT2	ENSG00000134183	8	2
Chr1	HDAC1	ENSG00000116478	13	10
Chr1	KIF17	ENSG00000117245	15	0
Chr1	KIF2C	ENSG00000142945	21	4
Chr1	LASS2	ENSG00000143418	11	3
Chr1	LMNA	ENSG00000160789	12	11
Chr1	LOC441925	ENSG00000196289	3	0
Chr1	MAGI3	ENSG00000081026	21	16
Chr1	MAST2	ENSG00000086015	29	13
Chr1	MCL1	ENSG00000143384	3	1
Chr1	MUTYH	ENSG00000132781	17	1
Chr1	NFYC	ENSG00000066136	8	27
Chr1	PANK4	ENSG00000157881	19	4
Chr1	PARP1	ENSG00000143799	23	1
Chr1	PDE4B	ENSG00000184588	17	47
Chr1	PI4KB	ENSG00000143393	12	10
Chr1	PIK3C2B	ENSG00000133056	34	5
Chr1	PIK3CD	ENSG00000171608	23	3
Chr1	PIK3R3	ENSG00000117461	11	14
Chr1	PRDX1	ENSG00000117450	6	3
Chr1	PRKAA2	ENSG00000162409	9	3
Chr1	PRKAB2	ENSG00000131791	8	5
Chr1	PRKACB	ENSG00000142875	11	12
Chr1	PSEN2	ENSG00000143801	13	0
Chr1	RAD54L	ENSG00000085999	18	0
Chr1	RALGPS2	ENSG00000116191	20	14
Chr1	RCC2	ENSG00000179051	13	4
Chr1	RPA2	ENSG00000117748	9	0
Chr1	RPS27	ENSG00000177954	4	1
Chr1	RUNX3	ENSG00000020633	6	16
Chr1	S100A4	ENSG00000196154	4	0
Chr1	SDHC	ENSG00000143252	6	5
Chr1	SFN	ENSG00000175793	1	7
Chr1	SH3GLB1	ENSG00000097033	9	4
Chr1	SHC1	ENSG00000160691	13	4
Chr1	SPEN	ENSG00000065526	14	10
Chr1	TAGLN2	ENSG00000158710	5	5
Chr1	TGFB2	ENSG00000092969	7	31
Chr1	THEM4	ENSG00000159445	6	0
Chr1	TRIT1	ENSG00000043514	11	13
Chr1	UBE2T	ENSG00000077152	7	2
Chr1	USP1	ENSG00000162607	10	1
Chr1	VPS72	ENSG00000163159	6	6
Chr1	-	ENSG00000185842	40	1
Chr2	ACTR1B	ENSG00000115073	11	0
Chr2	ACTR2	ENSG00000138071	9	3
Chr2	ACTR3	ENSG00000115091	12	1
Chr2	BARD1	ENSG00000138376	11	8
Chr2	CCDC88A	ENSG00000115355	29	18
Chr2	CENPA	ENSG00000115163	5	0
Chr2	CNGA3	ENSG00000144191	8	0
Chr2	COX5B	ENSG00000135940	4	0
Chr2	DNAH6	ENSG00000168948	77	1
Chr2	DNAH7	ENSG00000118997	65	8
Chr2	ERCC3	ENSG00000163161	15	8
Chr2	FANCL	ENSG00000115392	14	10
Chr2	FBXO11	ENSG00000138081	23	16
Chr2	FEZ2	ENSG00000171055	9	2
Chr2	HK2	ENSG00000159399	18	0
Chr2	IFT172	ENSG00000138002	48	5
Chr2	ING5	ENSG00000168395	8	0
Chr2	INO80B	ENSG00000115274	5	3
Chr2	INO80D	ENSG00000114933	10	8
Chr2	IRS1	ENSG00000169047	2	18
Chr2	LASS6	ENSG00000172292	9	9
Chr2	LRPPRC	ENSG00000138095	33	25
Chr2	NAGK	ENSG00000124357	10	1
Chr2	NHEJ1	ENSG00000187736	8	32
Chr2	PDE11A	ENSG00000128655	23	53
Chr2	PDE1A	ENSG00000115252	16	25
Chr2	PRKAG3	ENSG00000115592	14	1
Chr2	RASGRP3	ENSG00000152689	18	3
Chr2	RPL31	ENSG00000071082	5	0
Chr2	SMARCAL1	ENSG00000138375	19	5
Chr2	SOS1	ENSG00000115904	23	11
Chr2	TGFA	ENSG00000163235	6	7
Chr2	TRPM8	ENSG00000144481	26	1
Chr2	XRCC5	ENSG00000079246	21	8
Chr2	YWHAQ	ENSG00000134308	6	6
Chr3	ABCC5	ENSG00000114770	30	7
Chr3	ACTL6A	ENSG00000136518	14	0
Chr3	ACTR8	ENSG00000113812	13	0
Chr3	ADIPOQ	ENSG00000181092	3	0
Chr3	ATG7	ENSG00000197548	19	15
Chr3	ATR	ENSG00000175054	47	0
Chr3	CADPS	ENSG00000163618	26	134
Chr3	CDC25A	ENSG00000164045	15	0
Chr3	DLG1	ENSG00000075711	24	20
Chr3	DNAH1	ENSG00000114841	78	8
Chr3	DNAH12	ENSG00000177664	59	4
Chr3	FANCD2	ENSG00000144554	44	2
Chr3	GNAI2	ENSG00000114353	9	13
Chr3	GNAT1	ENSG00000114349	9	4
Chr3	GPD1L	ENSG00000152642	8	2
Chr3	IFT122	ENSG00000163913	30	15
Chr3	IFT57	ENSG00000114446	11	14
Chr3	IFT80	ENSG00000068885	20	7
Chr3	LARS2	ENSG00000011376	22	3
Chr3	MITF	ENSG00000187098	12	11
Chr3	MLH1	ENSG00000076242	19	3
Chr3	OGG1	ENSG00000114026	8	5
Chr3	OPA1	ENSG00000198836	29	12
Chr3	PCYT1A	ENSG00000161217	9	3
Chr3	PDE12	ENSG00000174840	3	0
Chr3	PIK3CA	ENSG00000121879	20	12
Chr3	PIK3CB	ENSG00000051382	22	10
Chr3	PIK3R4	ENSG00000196455	20	3
Chr3	POLQ	ENSG00000051341	30	2
Chr3	POU1F1	ENSG00000064835	6	4
Chr3	PPARG	ENSG00000132170	10	14
Chr3	Q8IVG9	-	1	0
Chr3	RAD18	ENSG00000070950	13	2
Chr3	RUVBL1	ENSG00000175792	10	8
Chr3	SGOL1	ENSG00000129810	9	0
Chr3	SKIL	ENSG00000136603	6	11
Chr3	SMARCC1	ENSG00000173473	28	6
Chr3	TAGLN3	ENSG00000144834	4	0
Chr3	TOPBP1	ENSG00000163781	28	0
Chr3	TP63	ENSG00000073282	14	29
Chr3	TREX1	ENSG00000164053	1	0
Chr3	TRIM59	ENSG00000213186	3	0
Chr4	CENPE	ENSG00000138778	49	0
Chr4	CNGA1	ENSG00000198515	8	0
Chr4	CNOT6L	ENSG00000138767	12	8
Chr4	DDIT4L	ENSG00000145358	3	2
Chr4	H2AFZ	ENSG00000164032	5	1
Chr4	HEL308	ENSG00000163312	18	1
Chr4	ING2	ENSG00000168556	2	5
Chr4	MAD2L1	ENSG00000164109	5	2
Chr4	MAPK10	ENSG00000109339	14	19
Chr4	MND1	ENSG00000121211	8	0
Chr4	PDE5A	ENSG00000138735	23	5
Chr4	PDE6B	ENSG00000133256	22	0
Chr4	PLRG1	ENSG00000171566	15	3
Chr4	PRKG2	ENSG00000138669	18	11
Chr4	RBPJ	ENSG00000168214	13	14
Chr4	SAP30	ENSG00000164105	4	0
Chr4	SMARCA5	ENSG00000153147	24	6
Chr4	SMARCAD1	ENSG00000163104	25	6
Chr4	SNCA	ENSG00000145335	6	2
Chr4	TRAM1L1	ENSG00000174599	1	0
Chr4	UCHL1	ENSG00000154277	8	1
Chr4	UCP1	ENSG00000109424	6	1
Chr5	CDC25C	ENSG00000158402	14	11
Chr5	CHD1	ENSG00000153922	35	8
Chr5	CNOT6	ENSG00000113300	12	0
Chr5	ERCC8	ENSG00000049167	11	1
Chr5	GHR	ENSG00000112964	10	12
Chr5	HK3	ENSG00000160883	19	2
Chr5	HSPA9	ENSG00000113013	17	2
Chr5	MAPK9	ENSG00000050748	13	1
Chr5	MCC	ENSG00000171444	20	18
Chr5	NR3C1	ENSG00000113580	11	7
Chr5	PDE4D	ENSG00000113448	16	82
Chr5	PDE6A	ENSG00000132915	22	9
Chr5	PDE8B	ENSG00000113231	22	12
Chr5	PIK3R1	ENSG00000145675	16	4
Chr5	POLK	ENSG00000122008	15	0
Chr5	POLS	ENSG00000112941	12	3
Chr5	PRKAA1	ENSG00000132356	10	0
Chr5	PROP1	ENSG00000175325	3	1
Chr5	PTTG1	ENSG00000164611	6	1
Chr5	RAD1	ENSG00000113456	8	0
Chr5	RAD17	ENSG00000152942	20	2
Chr5	RAD50	ENSG00000113522	25	3
Chr5	RASGRF2	ENSG00000113319	27	9
Chr5	RICTOR	ENSG00000164327	38	6
Chr5	UBE2B	ENSG00000119048	5	1
Chr5	UIMC1	ENSG00000087206	15	9
Chr5	XRCC4	ENSG00000152422	9	16
Chr5	ZNF622	ENSG00000173545	6	0
Chr6	ARID1B	ENSG00000049618	18	60
Chr6	ATG5	ENSG00000057663	8	14
Chr6	CDC5L	ENSG00000096401	16	6
Chr6	COQ3	ENSG00000132423	7	9
Chr6	FABP7	ENSG00000164434	4	1
Chr6	FANCE	ENSG00000112039	10	1
Chr6	FOXO3	ENSG00000118689	3	24
Chr6	HDAC2	ENSG00000196591	14	0
Chr6	HSPA1A	ENSG00000204389	1	0
Chr6	HSPA1B	ENSG00000204388	1	0
Chr6	HSPA1L	ENSG00000204390	2	0
Chr6	MAD2L1BP	ENSG00000124688	5	1
Chr6	MAPK14	ENSG00000112062	12	5
Chr6	MDC1	ENSG00000137337	15	2
Chr6	PARK2	ENSG00000185345	12	104
Chr6	PCMT1	ENSG00000120265	8	5
Chr6	PDE10A	ENSG00000112541	23	5
Chr6	PDE7B	ENSG00000171408	12	53
Chr6	POLH	ENSG00000170734	11	4
Chr6	REV3L	ENSG00000009413	32	5
Chr6	RNF8	ENSG00000112130	8	1
Chr6	SGK1	ENSG00000118515	12	3
Chr6	SIRT5	ENSG00000124523	11	0
Chr6	SLC25A27	ENSG00000153291	9	1
Chr6	SOD2	ENSG00000112096	6	3
Chr6	SYNJ2	ENSG00000078269	27	1
Chr6	TFEB	ENSG00000112561	10	10
Chr6	TNF	ENSG00000204490	4	10
Chr6	TRAM2	ENSG00000065308	11	8
Chr6	TULP1	ENSG00000112041	15	5
Chr7	ACTL6B	ENSG00000077080	14	5
Chr7	ACTR3B	ENSG00000133627	12	8
Chr7	ATP6V0A4	ENSG00000105929	23	0
Chr7	BAZ1B	ENSG00000009954	20	5
Chr7	CADPS2	ENSG00000081803	29	61
Chr7	CBX3	ENSG00000122565	7	5
Chr7	DNAH11	ENSG00000105877	80	24
Chr7	EGFR	ENSG00000146648	30	9
Chr7	FABP5L3	ENSG00000214004	2	4
Chr7	GCK	ENSG00000106633	12	0
Chr7	GNA12	ENSG00000146535	4	3
Chr7	GNAI1	ENSG00000127955	8	4
Chr7	GNAT3	ENSG00000214415	8	1
Chr7	HSPB1	ENSG00000106211	3	2
Chr7	HUS1	ENSG00000188996	8	1
Chr7	ING3	ENSG00000071243	11	8
Chr7	MAD1L1	ENSG00000002822	19	26
Chr7	MAGI2	ENSG00000187391	22	139
Chr7	NPY	ENSG00000122585	3	3
Chr7	NUDT1	ENSG00000106268	5	0
Chr7	PDE1C	ENSG00000154678	18	10
Chr7	PIK3CG	ENSG00000105851	11	1
Chr7	PMS2	ENSG00000122512	15	0
Chr7	POLM	ENSG00000122678	11	0
Chr7	PON1	ENSG00000005421	8	4
Chr7	PRKAG2	ENSG00000106617	17	1
Chr7	PRKAR2B	ENSG00000005249	11	12
Chr7	RHEB	ENSG00000106615	8	5
Chr7	RPA3	ENSG00000106399	8	8
Chr7	SHFM1	ENSG00000127922	3	6
Chr7	SLC13A1	ENSG00000081800	14	4
Chr7	SLC13A4	ENSG00000164707	16	0
Chr7	SMARCD3	ENSG00000082014	13	8
Chr7	STX1A	ENSG00000106089	10	2
Chr7	TFEC	ENSG00000105967	8	15
Chr7	XRCC2	ENSG00000196584	3	3
Chr7	YWHAG	ENSG00000170027	2	5
Chr7	-	ENSG00000184414	5	0
Chr8	ATP6V1H	ENSG00000047249	14	2
Chr8	BNIP3L	ENSG00000104765	6	7
Chr8	CHD7	ENSG00000171316	36	31
Chr8	CYC1	ENSG00000179091	7	0
Chr8	FABP4	ENSG00000170323	4	1
Chr8	FABP5	ENSG00000164687	4	1
Chr8	FABP9	ENSG00000205186	4	0
Chr8	FABP12	ENSG00000197416	4	1
Chr8	FAM86B1	ENSG00000186523	7	1
Chr8	MSRA	ENSG00000175806	5	69
Chr8	NAPRT1	ENSG00000147813	13	0
Chr8	NBN	ENSG00000104320	16	0
Chr8	NEIL2	ENSG00000154328	5	4
Chr8	PCMTD1	ENSG00000168300	6	1
Chr8	PDE7A	ENSG00000205268	14	8
Chr8	PMP2	ENSG00000147588	4	1
Chr8	PRKDC	ENSG00000121031	86	0
Chr8	RAD54B	ENSG00000197275	15	3
Chr8	RBPMS	ENSG00000157110	12	15
Chr8	RECQL4	ENSG00000160957	21	0
Chr8	TRAM1	ENSG00000067167	11	3
Chr8	TRPA1	ENSG00000104321	27	0
Chr8	WHSC1L1	ENSG00000147548	24	13
Chr8	WRN	ENSG00000165392	35	13
Chr8	YWHAZ	ENSG00000164924	7	3
Chr8	-	ENSG00000145002	6	2
Chr9	APTX	ENSG00000137074	9	0
Chr9	FANCC	ENSG00000158169	15	17
Chr9	FANCG	ENSG00000165280	14	2
Chr9	GNA14	ENSG00000156049	7	7
Chr9	GNAQ	ENSG00000156052	7	34
Chr9	HSPA5	ENSG00000044574	8	0
Chr9	MAPKAP1	ENSG00000119487	11	79
Chr9	MLLT3	ENSG00000171843	9	80
Chr9	PRKACG	ENSG00000165059	1	1
Chr9	RAD23B	ENSG00000119318	10	1
Chr9	RALGPS1	ENSG00000136828	18	29
Chr9	RAPGEF1	ENSG00000107263	24	9
Chr9	RFX3	ENSG00000080298	14	43
Chr9	RMI1	ENSG00000178966	3	12
Chr9	SMARCA2	ENSG00000080503	32	36
Chr9	UNC13B	ENSG00000198722	39	36
Chr10	ACTR1A	ENSG00000138107	11	4
Chr10	BUB3	ENSG00000154473	7	13
Chr10	CDC2	ENSG00000170312	8	1
Chr10	DCLRE1A	ENSG00000198924	9	0
Chr10	DCLRE1C	ENSG00000152457	16	0
Chr10	DDIT4	ENSG00000168209	3	6
Chr10	DNA2	ENSG00000138346	21	0
Chr10	DNTT	ENSG00000107447	11	1
Chr10	HK1	ENSG00000156515	24	5
Chr10	HKDC1	ENSG00000156510	18	0
Chr10	MAPK8	ENSG00000107643	12	11
Chr10	NMT2	ENSG00000152465	12	3
Chr10	PDE6C	ENSG00000095464	22	2
Chr10	PGBD3	ENSG00000032514	2	3
Chr10	PLAU	ENSG00000122861	11	4
Chr10	POLL	ENSG00000166169	9	8
Chr10	PRKG1	ENSG00000185532	17	66
Chr10	PTEN	ENSG00000171862	8	8
Chr10	SIRT1	ENSG00000096717	8	4
Chr11	ALKBH3	ENSG00000166199	10	4
Chr11	AMBRA1	ENSG00000110497	17	49
Chr11	ATM	ENSG00000149311	63	1
Chr11	CAT	ENSG00000121691	13	1
Chr11	CHEK1	ENSG00000149554	15	1
Chr11	CNGA4	ENSG00000132259	6	1
Chr11	CRYAB	ENSG00000109846	3	5
Chr11	DDB1	ENSG00000167986	27	1
Chr11	DYNC2H1	ENSG00000187240	90	2
Chr11	FANCF	ENSG00000183161	1	1
Chr11	FEN1	ENSG00000168496	2	0
Chr11	FEZ1	ENSG00000149557	10	2
Chr11	FLJ14213	ENSG00000135362	10	3
Chr11	HSPA8	ENSG00000109971	9	3
Chr11	HSPB2	ENSG00000170276	2	5
Chr11	HTATIP2	ENSG00000109854	5	3
Chr11	INCENP	ENSG00000149503	19	0
Chr11	MEN1	ENSG00000133895	11	3
Chr11	MRE11A	ENSG00000020922	20	0
Chr11	MUS81	ENSG00000172732	16	2
Chr11	NDUFS3	ENSG00000213619	7	4
Chr11	NR1H3	ENSG00000025434	11	3
Chr11	NUP98	ENSG00000110713	32	3
Chr11	OVOL1	ENSG00000172818	3	9
Chr11	PDE2A	ENSG00000186642	30	21
Chr11	PDE3B	ENSG00000152270	14	15
Chr11	PIK3C2A	ENSG00000011405	32	1
Chr11	PRPF19	ENSG00000110107	16	1
Chr11	RAD9A	ENSG00000172613	11	13
Chr11	RASGRP2	ENSG00000068831	18	19
Chr11	RRAS2	ENSG00000133818	6	10
Chr11	RRM1	ENSG00000167325	19	5
Chr11	SIRT3	ENSG00000142082	7	0
Chr11	STX3	ENSG00000166900	11	5
Chr11	TAGLN	ENSG00000149591	5	3
Chr11	TUB	ENSG00000166402	14	8
Chr11	UCP2	ENSG00000175567	8	0
Chr11	UCP3	ENSG00000175564	7	2
Chr11	WT1	ENSG00000184937	10	18
Chr11	ZW10	ENSG00000086827	16	0
Chr12	ACTR6	ENSG00000075089	11	0
Chr12	AGAP2	ENSG00000135439	19	13
Chr12	ALKBH2	ENSG00000189046	4	0
Chr12	ATP5B	ENSG00000110955	10	10
Chr12	CBX5	ENSG00000094916	5	21
Chr12	CDKN1B	ENSG00000111276	2	8
Chr12	CHD4	ENSG00000111642	39	13
Chr12	DNAH10	ENSG00000197653	78	1
Chr12	ESPL1	ENSG00000135476	31	2
Chr12	GABARAPL1	ENSG00000139112	4	0
Chr12	GPD1	ENSG00000167588	8	5
Chr12	IGF1	ENSG00000017427	6	39
Chr12	ING4	ENSG00000111653	8	6
Chr12	KRAS	ENSG00000133703	6	4
Chr12	LASS5	ENSG00000139624	10	5
Chr12	MDM2	ENSG00000135679	11	3
Chr12	PDE1B	ENSG00000123360	15	16
Chr12	PDE3A	ENSG00000172572	16	39
Chr12	PHB2	ENSG00000215021	9	2
Chr12	PIK3C2G	ENSG00000139144	31	21
Chr12	POLE	ENSG00000177084	49	0
Chr12	PRKAB1	ENSG00000111725	7	0
Chr12	PRKAG1	ENSG00000181929	12	8
Chr12	RAD52	ENSG00000002016	12	2
Chr12	RAP1B	ENSG00000127314	7	4
Chr12	RECQL	ENSG00000004700	15	2
Chr12	RPL6	ENSG00000089009	7	5
Chr12	SIRT4	ENSG00000089163	4	2
Chr12	SMARCC2	ENSG00000139613	28	9
Chr12	SMARCD1	ENSG00000066117	12	9
Chr12	SMUG1	ENSG00000123415	4	10
Chr12	STX2	ENSG00000111450	11	0
Chr12	TDG	ENSG00000139372	10	2
Chr12	TRPV4	ENSG00000111199	16	3
Chr12	TULP3	ENSG00000078246	12	0
Chr12	UBE2N	ENSG00000177889	4	1
Chr12	UNG	ENSG00000076248	7	1
Chr12	USP44	ENSG00000136014	7	1
Chr13	BRCA2	ENSG00000139618	27	6
Chr13	CUL4A	ENSG00000139842	21	0
Chr13	FOXO1	ENSG00000150907	3	15
Chr13	IFT88	ENSG00000032742	28	3
Chr13	ING1	ENSG00000153487	4	0
Chr13	IRS2	ENSG00000185950	2	2
Chr13	KL	ENSG00000133116	4	3
Chr13	LIG4	ENSG00000174405	4	1
Chr13	RB1	ENSG00000139687	26	9
Chr13	-	ENSG00000217768	2	4
Chr14	ACTR10	ENSG00000131966	13	3
Chr14	AKT1	ENSG00000142208	15	10
Chr14	ALKBH1	ENSG00000100601	6	2
Chr14	CHD8	ENSG00000100888	37	10
Chr14	EFS	ENSG00000100842	6	4
Chr14	FANCM	ENSG00000187790	23	0
Chr14	HSP90AA1	ENSG00000080824	13	0
Chr14	HSPA2	ENSG00000126803	1	2
Chr14	LOC100129928	ENSG00000205767	1	0
Chr14	PARP2	ENSG00000129484	16	0
Chr14	PSEN1	ENSG00000080815	12	3
Chr14	RAD51L1	ENSG00000182185	13	152
Chr14	REC8	ENSG00000100918	19	0
Chr14	SOS2	ENSG00000100485	23	5
Chr14	TCL1A	ENSG00000100721	4	1
Chr14	TCL1B	ENSG00000213231	3	2
Chr14	TDP1	ENSG00000042088	17	2
Chr14	TGFB3	ENSG00000119699	7	9
Chr14	WDHD1	ENSG00000198554	26	8
Chr14	XRCC3	ENSG00000126215	10	1
Chr15	APH1B	ENSG00000138613	6	0
Chr15	BCL2A1	ENSG00000140379	3	0
Chr15	BLM	ENSG00000197299	22	4
Chr15	BUB1B	ENSG00000156970	23	2
Chr15	CHD2	ENSG00000173575	36	13
Chr15	CHRFAM7A	ENSG00000166664	10	7
Chr15	CHRNA7	ENSG00000175344	9	5
Chr15	COPS2	ENSG00000166200	12	6
Chr15	DUT	ENSG00000128951	7	5
Chr15	FANCI	ENSG00000140525	38	0
Chr15	IDH3A	ENSG00000166411	11	1
Chr15	IGF1R	ENSG00000140443	21	41
Chr15	INO80	ENSG00000128908	35	8
Chr15	LASS3	ENSG00000154227	13	5
Chr15	MAP2K1	ENSG00000169032	11	5
Chr15	NEIL1	ENSG00000140398	10	0
Chr15	PDE8A	ENSG00000073417	21	7
Chr15	RAD51	ENSG00000051180	10	1
Chr15	RASGRF1	ENSG00000058335	29	2
Chr15	RASGRP1	ENSG00000172575	17	3
Chr15	RBPMS2	ENSG00000166831	8	3
Chr15	TP53BP1	ENSG00000067369	25	17
Chr15	UNC13C	ENSG00000137766	31	13
Chr15	ZWILCH	ENSG00000174442	19	2
Chr16	AKTIP	ENSG00000166971	10	3
Chr16	CDH1	ENSG00000039068	16	4
Chr16	CETP	ENSG00000087237	16	0
Chr16	CHD9	ENSG00000177200	39	23
Chr16	COQ7	ENSG00000167186	6	0
Chr16	DNAH3	ENSG00000158486	62	4
Chr16	EME2	ENSG00000197774	7	0
Chr16	ERCC4	ENSG00000175595	11	2
Chr16	FANCA	ENSG00000187741	44	0
Chr16	GBL	ENSG00000167965	9	3
Chr16	GNAO1	ENSG00000087258	11	26
Chr16	IFT140	ENSG00000187535	29	4
Chr16	INO80E	ENSG00000169592	7	7
Chr16	PALB2	ENSG00000083093	13	0
Chr16	PAPD5	ENSG00000121274	10	10
Chr16	PDPK1	ENSG00000140992	14	3
Chr16	PDPK2	ENSG00000205918	9	1
Chr16	PHLPPL	ENSG00000040199	18	6
Chr16	SRCAP	ENSG00000080603	32	9
Chr16	STX1B	ENSG00000099365	10	6
Chr16	STX4	ENSG00000103496	11	1
Chr16	TELO2	ENSG00000100726	21	0
Chr17	ACE	ENSG00000159640	26	1
Chr17	ATP6V0A1	ENSG00000033627	21	6
Chr17	AURKB	ENSG00000178999	9	6
Chr17	BECN1	ENSG00000126581	12	6
Chr17	BRCA1	ENSG00000012048	23	12
Chr17	BRIP1	ENSG00000136492	20	14
Chr17	C17orf28	ENSG00000167861	19	0
Chr17	C17orf95	ENSG00000181038	5	2
Chr17	CBX1	ENSG00000108468	5	4
Chr17	CDC6	ENSG00000094804	12	13
Chr17	CHD3	ENSG00000170004	40	15
Chr17	CSH1	ENSG00000136488	4	1
Chr17	CSH2	ENSG00000213218	4	0
Chr17	CSHL1	ENSG00000204414	5	1
Chr17	DNAH2	ENSG00000183914	85	31
Chr17	DNAH9	ENSG00000007174	70	13
Chr17	DNAH17	ENSG00000187775	81	1
Chr17	EME1	ENSG00000154920	9	0
Chr17	ERBB2	ENSG00000141736	30	8
Chr17	GH1	ENSG00000189162	5	1
Chr17	GH2	ENSG00000136487	4	1
Chr17	GNA13	ENSG00000120063	4	2
Chr17	KIAA1303	ENSG00000141564	34	3
Chr17	LIG3	ENSG00000005156	21	0
Chr17	NF1	ENSG00000196712	56	17
Chr17	NMT1	ENSG00000136448	12	3
Chr17	PHB	ENSG00000167085	7	7
Chr17	PIK3R5	ENSG00000141506	19	1
Chr17	POLR2A	ENSG00000181222	28	9
Chr17	PSMC3IP	ENSG00000131470	8	2
Chr17	PSMC5	ENSG00000087191	12	1
Chr17	RAD51C	ENSG00000108384	9	9
Chr17	RAD51L3	ENSG00000185379	10	2
Chr17	RECQL5	ENSG00000108469	20	0
Chr17	RPA1	ENSG00000132383	17	12
Chr17	SIRT7	ENSG00000187531	10	4
Chr17	SLC13A2	ENSG00000007216	11	6
Chr17	SLC13A5	ENSG00000141485	12	0
Chr17	SMARCD2	ENSG00000108604	14	4
Chr17	SMARCE1	ENSG00000073584	8	10
Chr17	TAOK1	ENSG00000160551	19	24
Chr17	TOP3A	ENSG00000177302	19	2
Chr17	TP53	ENSG00000141510	12	6
Chr17	TRPV1	ENSG00000196689	19	1
Chr17	TRPV2	ENSG00000187688	15	0
Chr17	TRPV3	ENSG00000167723	18	0
Chr17	YWHAE	ENSG00000108953	5	4
Chr17	-	ENSG00000213688	1	7
Chr18	BCL2	ENSG00000171791	3	3
Chr18	DCC	ENSG00000187323	27	175
Chr18	GNAL	ENSG00000141404	13	5
Chr18	INO80C	ENSG00000153391	7	2
Chr18	PIK3C3	ENSG00000078142	25	9
Chr18	RBBP8	ENSG00000101773	20	8
Chr18	SMAD2	ENSG00000175387	12	11
Chr18	SMAD4	ENSG00000141646	10	8
Chr19	AKT1S1	ENSG00000204673	5	0
Chr19	AKT2	ENSG00000105221	14	3
Chr19	ATP1A3	ENSG00000105409	23	2
Chr19	BAX	ENSG00000087088	7	0
Chr19	C19orf40	ENSG00000131944	5	0
Chr19	CNN1	ENSG00000130176	7	6
Chr19	CNN2	ENSG00000064666	7	2
Chr19	DNASE2	ENSG00000105612	6	3
Chr19	ERCC1	ENSG00000012061	10	4
Chr19	ERCC2	ENSG00000104884	23	0
Chr19	GNA11	ENSG00000088256	7	1
Chr19	GNA15	ENSG00000060558	7	1
Chr19	HSPB6	ENSG00000004776	3	5
Chr19	INSR	ENSG00000171105	22	3
Chr19	LASS4	ENSG00000090661	12	1
Chr19	LIG1	ENSG00000105486	28	5
Chr19	MAP2K7	ENSG00000076984	11	5
Chr19	PDE4A	ENSG00000065989	17	8
Chr19	PDE4C	ENSG00000105650	18	0
Chr19	PIK3R2	ENSG00000105647	16	1
Chr19	PNKP	ENSG00000039650	17	0
Chr19	PRKACA	ENSG00000072062	11	16
Chr19	PSENEN	ENSG00000205155	4	2
Chr19	PSMD8	ENSG00000099341	7	6
Chr19	RASGRP4	ENSG00000171777	17	7
Chr19	RFX1	ENSG00000132005	21	3
Chr19	RFX2	ENSG00000087903	18	1
Chr19	RUVBL2	ENSG00000183207	15	3
Chr19	SIRT2	ENSG00000068903	16	1
Chr19	SIRT6	ENSG00000077463	8	1
Chr19	SMARCA4	ENSG00000127616	36	1
Chr19	TGFB1	ENSG00000105329	6	3
Chr19	TULP2	ENSG00000104804	13	0
Chr19	UNC13A	ENSG00000130477	42	5
Chr19	UQCRFS1	ENSG00000169021	2	3
Chr19	XAB2	ENSG00000076924	19	1
Chr19	XRCC1	ENSG00000073050	17	0
Chr19	-	ENSG00000105261	3	0
Chr20	ACTR5	ENSG00000101442	9	0
Chr20	BCL2L1	ENSG00000171552	3	22
Chr20	CDC25B	ENSG00000101224	16	2
Chr20	GNAS	ENSG00000087460	14	27
Chr20	IFT52	ENSG00000101052	14	2
Chr20	OVOL2	ENSG00000125850	3	5
Chr20	PCMTD2	ENSG00000203880	6	0
Chr20	PCNA	ENSG00000132646	7	2
Chr20	SLC13A3	ENSG00000158296	15	1
Chr20	SPO11	ENSG00000054796	13	0
Chr20	STK4	ENSG00000101109	11	8
Chr20	UBE2C	ENSG00000175063	5	0
Chr20	UBE2V1	ENSG00000124208	4	3
Chr20	YWHAB	ENSG00000166913	7	3
Chr21	APP	ENSG00000142192	17	10
Chr21	ATP5O	ENSG00000159186	7	1
Chr21	CRYAA	ENSG00000160202	3	1
Chr21	PDE9A	ENSG00000160191	22	0
Chr21	SOD1	ENSG00000142168	5	3
Chr21	SYNJ1	ENSG00000159082	33	2
Chr22	CHEK2	ENSG00000183765	16	3
Chr22	GNAZ	ENSG00000128266	2	7
Chr22	NF2	ENSG00000186575	15	21
Chr22	PRR5	ENSG00000186654	10	0
Chr22	SMARCB1	ENSG00000099956	9	0
Chr22	SMC1B	ENSG00000077935	25	0
Chr22	TOP3B	ENSG00000100038	18	0
Chr22	XRCC6	ENSG00000196419	13	1
Chr22	YWHAH	ENSG00000128245	2	4
ChrX	ARHGEF6	ENSG00000129675	20	26
ChrX	ASMTL	ENSG00000169093	13	0
ChrX	ATRX	ENSG00000085224	34	13
ChrX	CETN2	ENSG00000147400	5	0
ChrX	CNGA2	ENSG00000183862	7	1
ChrX	ERCC6L	ENSG00000186871	2	2
ChrX	FANCB	ENSG00000181544	10	0
ChrX	FOXO4	ENSG00000184481	2	8
ChrX	IRS4	ENSG00000133124	1	9
ChrX	LAMP2	ENSG00000005893	10	1
ChrX	LOC170082	ENSG00000176896	4	0
ChrX	MTCP1	ENSG00000182712	7	0
ChrX	PCYT1B	ENSG00000102230	7	26
ChrX	POLA1	ENSG00000101868	34	108
ChrX	PRKX	ENSG00000183943	9	0
ChrX	RGN	ENSG00000130988	8	2
ChrX	RPA4	ENSG00000204086	1	3
ChrX	SLC25A14	ENSG00000102078	9	1
ChrX	SMARCA1	ENSG00000102038	23	14
ChrX	SMC1A	ENSG00000072501	25	3
ChrX	TFE3	ENSG00000068323	11	8
ChrX	UBE2A	ENSG00000077721	6	1
ChrX	UCHL5IP	ENSG00000213397	11	5
ChrY	PRKY	ENSG00000099725	8	0
		Total	9215	4886
