# Supplementary material for: Enrichment of sequencing targets from the human genome by solution hybridization
Source: Genome Biol. 2009 Oct 16;10(10):R116. doi: 10.1186/gb-2009-10-10-r116 (PMC2784331; doi:10.1186/gb-2009-10-10-r116)
Supplement: Additional data file 3 — Probes designed using eArray [file gb-2009-10-10-r116-S4.xls]

## Sheet: Additional data file 3
Additional data File 4. Coordinates and ID number of designed capture probes
No.	Chr	Coordinate		Probe ID
1	chr1	2424105	2424225	35136
2	chr1	2429965	2430085	36115
3	chr1	2430025	2430145	36117
4	chr1	2430085	2430205	36116
5	chr1	2430145	2430265	36118
6	chr1	2430205	2430325	36119
7	chr1	2430265	2430385	36114
8	chr1	2431134	2431254	35264
9	chr1	2431345	2431465	32756
10	chr1	2431968	2432088	32191
11	chr1	2432600	2432720	36316
12	chr1	2432893	2433013	33240
13	chr1	2434141	2434261	31961
14	chr1	2434201	2434321	31960
15	chr1	2434261	2434381	31962
16	chr1	2435283	2435403	35304
17	chr1	2435648	2435768	35113
18	chr1	2436817	2436937	35180
19	chr1	2436877	2436997	35181
20	chr1	2436937	2437057	35182
21	chr1	2439452	2439572	36011
22	chr1	2439794	2439914	32435
23	chr1	2440411	2440531	34315
24	chr1	2440471	2440591	34317
25	chr1	2440531	2440651	34316
26	chr1	2441055	2441175	33805
27	chr1	2441115	2441235	33804
28	chr1	2441175	2441295	33803
29	chr1	2441606	2441726	33693
30	chr1	2441992	2442112	33831
31	chr1	2442052	2442172	33830
32	chr1	2442112	2442232	33829
33	chr1	2442386	2442506	32841
34	chr1	2442446	2442566	32839
35	chr1	2442506	2442626	32840
36	chr1	2442997	2443117	32007
37	chr1	2447768	2447888	31884
38	chr1	2447828	2447948	31885
39	chr1	2451543	2451663	35539
40	chr1	2451603	2451723	35538
41	chr1	2451663	2451783	35536
42	chr1	2451723	2451843	35535
43	chr1	2451783	2451903	35537
44	chr1	2454218	2454338	34489
45	chr1	2462116	2462236	32557
46	chr1	6084396	6084516	34407
47	chr1	6084456	6084576	34415
48	chr1	6084516	6084636	34439
49	chr1	6084576	6084696	34448
50	chr1	6084636	6084756	34388
51	chr1	6084696	6084816	34413
52	chr1	6084756	6084876	34437
53	chr1	6084816	6084936	34404
54	chr1	6084876	6084996	34397
55	chr1	6084936	6085056	34398
56	chr1	6084996	6085116	34427
57	chr1	6085056	6085176	34435
58	chr1	6085116	6085236	34409
59	chr1	6085176	6085296	34402
60	chr1	6085236	6085356	34396
61	chr1	6085296	6085416	34393
62	chr1	6085356	6085476	34411
63	chr1	6085416	6085536	34421
64	chr1	6085476	6085596	34430
65	chr1	6085536	6085656	34422
66	chr1	6085596	6085716	34432
67	chr1	6085656	6085776	34425
68	chr1	6085716	6085836	34414
69	chr1	6085776	6085896	34390
70	chr1	6085836	6085956	34399
71	chr1	6085896	6086016	34445
72	chr1	6085956	6086076	34419
73	chr1	6086016	6086136	34403
74	chr1	6086076	6086196	34400
75	chr1	6086136	6086256	34412
76	chr1	6086196	6086316	34420
77	chr1	6086256	6086376	34443
78	chr1	6086316	6086436	34389
79	chr1	6086376	6086496	34441
80	chr1	6086436	6086556	34446
81	chr1	6086496	6086616	34424
82	chr1	6086556	6086676	34426
83	chr1	6086616	6086736	34429
84	chr1	6086676	6086796	34440
85	chr1	6086736	6086856	34431
86	chr1	6086796	6086916	34438
87	chr1	6086856	6086976	34434
88	chr1	6086916	6087036	34408
89	chr1	6086976	6087096	34436
90	chr1	6087036	6087156	34394
91	chr1	6087096	6087216	34395
92	chr1	6087156	6087276	34410
93	chr1	6087216	6087336	34405
94	chr1	6087276	6087396	34428
95	chr1	6087336	6087456	34392
96	chr1	6087396	6087516	34418
97	chr1	6087456	6087576	34401
98	chr1	6087516	6087636	34444
99	chr1	6087576	6087696	34417
100	chr1	6087636	6087756	34391
101	chr1	6087696	6087816	34423
102	chr1	6087756	6087876	34406
103	chr1	6087816	6087936	34416
104	chr1	6087876	6087996	34433
105	chr1	6087936	6088056	34442
106	chr1	6087996	6088116	34447
107	chr1	6088846	6088966	32086
108	chr1	6089038	6089158	35957
109	chr1	6089223	6089343	35280
110	chr1	6089283	6089403	35279
111	chr1	6092418	6092538	31829
112	chr1	6092478	6092598	31828
113	chr1	6092538	6092658	31830
114	chr1	6092986	6093106	34791
115	chr1	6093046	6093166	34792
116	chr1	6093106	6093226	34790
117	chr1	6094415	6094535	32019
118	chr1	6094734	6094854	31845
119	chr1	6094794	6094914	31846
120	chr1	6094854	6094974	31847
121	chr1	6095539	6095659	34244
122	chr1	6103697	6103817	35551
123	chr1	6103757	6103877	35552
124	chr1	6103817	6103937	35550
125	chr1	6104119	6104239	32439
126	chr1	6106553	6106673	32036
127	chr1	6106613	6106733	32035
128	chr1	6107115	6107235	33958
129	chr1	6107175	6107295	33956
130	chr1	6107235	6107355	33957
131	chr1	6107692	6107812	35959
132	chr1	6107752	6107872	35958
133	chr1	6107812	6107932	35960
134	chr1	6108154	6108274	32639
135	chr1	6108398	6108518	35325
136	chr1	6109185	6109305	36218
137	chr1	6109245	6109365	36219
138	chr1	6109305	6109425	36220
139	chr1	6110658	6110778	35789
140	chr1	6110718	6110838	35790
141	chr1	6110778	6110898	35788
142	chr1	6111140	6111260	35115
143	chr1	6111479	6111599	31894
144	chr1	6111539	6111659	31895
145	chr1	6111599	6111719	31893
146	chr1	6112792	6112912	32574
147	chr1	6112852	6112972	32575
148	chr1	6112912	6113032	32573
149	chr1	6114275	6114395	33238
150	chr1	6116719	6116839	34134
151	chr1	6116779	6116899	34135
152	chr1	6116839	6116959	34133
153	chr1	6117314	6117434	32437
154	chr1	6117374	6117494	32438
155	chr1	6117434	6117554	32436
156	chr1	6117842	6117962	33808
157	chr1	6117902	6118022	33806
158	chr1	6117962	6118082	33807
159	chr1	6119103	6119223	32530
160	chr1	6119163	6119283	32529
161	chr1	6119223	6119343	32531
162	chr1	6119322	6119442	32797
163	chr1	6119382	6119502	32798
164	chr1	6119442	6119562	32796
165	chr1	6124754	6124874	34299
166	chr1	6124814	6124934	34298
167	chr1	6124874	6124994	34297
168	chr1	6125035	6125155	32407
169	chr1	6125095	6125215	32408
170	chr1	6125155	6125275	32409
171	chr1	6126463	6126583	33778
172	chr1	6126615	6126735	33810
173	chr1	6126675	6126795	33811
174	chr1	6126735	6126855	33809
175	chr1	6128843	6128963	32539
176	chr1	6128903	6129023	32537
177	chr1	6128963	6129083	32538
178	chr1	6129294	6129414	33812
179	chr1	6129354	6129474	33814
180	chr1	6129414	6129534	33813
181	chr1	6131510	6131630	35707
182	chr1	6131855	6131975	32481
183	chr1	6131915	6132035	32479
184	chr1	6131975	6132095	32480
185	chr1	6133619	6133739	33277
186	chr1	6133679	6133799	33279
187	chr1	6133739	6133859	33278
188	chr1	6135060	6135180	31934
189	chr1	6135120	6135240	31933
190	chr1	6137294	6137414	35841
191	chr1	6137430	6137550	35842
192	chr1	6138244	6138364	36162
193	chr1	6143387	6143507	32082
194	chr1	6146926	6147046	35991
195	chr1	6146986	6147106	35990
196	chr1	6147046	6147166	35992
197	chr1	6150739	6150859	36046
198	chr1	6150799	6150919	36045
199	chr1	6150859	6150979	36047
200	chr1	6156509	6156629	35900
201	chr1	6162599	6162719	35983
202	chr1	6162659	6162779	35979
203	chr1	6162719	6162839	35978
204	chr1	6162779	6162899	35977
205	chr1	6162839	6162959	35982
206	chr1	6162899	6163019	35981
207	chr1	6162959	6163079	35980
208	chr1	6163019	6163139	35976
209	chr1	6171834	6171954	33706
210	chr1	9634342	9634462	35946
211	chr1	9637170	9637290	33848
212	chr1	9672300	9672420	33872
213	chr1	9674103	9674223	35808
214	chr1	9693034	9693154	32429
215	chr1	9693094	9693214	32431
216	chr1	9693154	9693274	32430
217	chr1	9698179	9698299	34542
218	chr1	9698239	9698359	34540
219	chr1	9698299	9698419	34541
220	chr1	9698487	9698607	31839
221	chr1	9698547	9698667	31840
222	chr1	9698607	9698727	31838
223	chr1	9699053	9699173	32012
224	chr1	9699113	9699233	32010
225	chr1	9699173	9699293	32011
226	chr1	9699557	9699677	31943
227	chr1	9699617	9699737	31944
228	chr1	9699677	9699797	31945
229	chr1	9700165	9700285	32009
230	chr1	9701328	9701448	35281
231	chr1	9701388	9701508	35282
232	chr1	9701448	9701568	35283
233	chr1	9702553	9702673	31899
234	chr1	9702701	9702821	31954
235	chr1	9702761	9702881	31955
236	chr1	9702821	9702941	31956
237	chr1	9703220	9703340	34703
238	chr1	9703349	9703469	32754
239	chr1	9703409	9703529	32753
240	chr1	9703469	9703589	32752
241	chr1	9703771	9703891	32501
242	chr1	9703831	9703951	32502
243	chr1	9704039	9704159	35758
244	chr1	9704099	9704219	35757
245	chr1	9704159	9704279	35756
246	chr1	9704394	9704514	35713
247	chr1	9704588	9704708	35404
248	chr1	9704648	9704768	35405
249	chr1	9704708	9704828	35406
250	chr1	9704884	9705004	34358
251	chr1	9705151	9705271	34824
252	chr1	9705732	9705852	32143
253	chr1	9705792	9705912	32145
254	chr1	9705852	9705972	32144
255	chr1	9706614	9706734	34787
256	chr1	9706674	9706794	34788
257	chr1	9706872	9706992	33073
258	chr1	9706932	9707052	33074
259	chr1	9706992	9707112	33072
260	chr1	9707394	9707514	35897
261	chr1	9707454	9707574	35898
262	chr1	9707514	9707634	35899
263	chr1	9709521	9709641	34003
264	chr1	9709581	9709701	34000
265	chr1	9709641	9709761	34009
266	chr1	9709701	9709821	34001
267	chr1	9709761	9709881	34011
268	chr1	9709821	9709941	33998
269	chr1	9709881	9710001	34004
270	chr1	9709941	9710061	34008
271	chr1	9710001	9710121	34002
272	chr1	9710061	9710181	34010
273	chr1	9710121	9710241	34005
274	chr1	9710181	9710301	34006
275	chr1	9710241	9710361	34007
276	chr1	9710301	9710421	33999
277	chr1	9710740	9710860	34012
278	chr1	9710800	9710920	34014
279	chr1	9710860	9710980	34013
280	chr1	9711056	9711176	34019
281	chr1	9711116	9711236	34018
282	chr1	9711176	9711296	34021
283	chr1	9711236	9711356	34025
284	chr1	9711296	9711416	34020
285	chr1	9711356	9711476	34024
286	chr1	9711416	9711536	34023
287	chr1	9711476	9711596	34022
288	chr1	9711536	9711656	34017
289	chr1	9711596	9711716	34016
290	chr1	9711656	9711776	34015
291	chr1	11089120	11089240	35780
292	chr1	11089180	11089300	35784
293	chr1	11089240	11089360	35775
294	chr1	11089300	11089420	35774
295	chr1	11089360	11089480	35778
296	chr1	11089420	11089540	35783
297	chr1	11089480	11089600	35785
298	chr1	11089540	11089660	35773
299	chr1	11089600	11089720	35786
300	chr1	11089660	11089780	35772
301	chr1	11089720	11089840	35782
302	chr1	11089780	11089900	35770
303	chr1	11089840	11089960	35776
304	chr1	11089900	11090020	35771
305	chr1	11089960	11090080	35781
306	chr1	11090020	11090140	35777
307	chr1	11090080	11090200	35779
308	chr1	11090816	11090936	31869
309	chr1	11091913	11092033	36453
310	chr1	11092272	11092392	34518
311	chr1	11095467	11095587	35787
312	chr1	11096968	11097088	33293
313	chr1	11097028	11097148	33292
314	chr1	11097433	11097553	35712
315	chr1	11098015	11098135	33827
316	chr1	11099628	11099748	35843
317	chr1	11103830	11103950	33109
318	chr1	11103890	11104010	33107
319	chr1	11103950	11104070	33108
320	chr1	11104575	11104695	31875
321	chr1	11104635	11104755	31874
322	chr1	11104695	11104815	31876
323	chr1	11107088	11107208	35824
324	chr1	11107148	11107268	35823
325	chr1	11107208	11107328	35822
326	chr1	11109232	11109352	32597
327	chr1	11109292	11109412	32599
328	chr1	11109352	11109472	32598
329	chr1	11109600	11109720	31953
330	chr1	11109660	11109780	31952
331	chr1	11109720	11109840	31951
332	chr1	11110238	11110358	33338
333	chr1	11110298	11110418	33340
334	chr1	11110358	11110478	33339
335	chr1	11110588	11110708	34231
336	chr1	11110648	11110768	34233
337	chr1	11110708	11110828	34232
338	chr1	11111086	11111206	32005
339	chr1	11111486	11111606	32641
340	chr1	11112371	11112491	33201
341	chr1	11113152	11113272	36335
342	chr1	11113309	11113429	36336
343	chr1	11115721	11115841	32169
344	chr1	11116991	11117111	34099
345	chr1	11121892	11122012	35792
346	chr1	11121952	11122072	35794
347	chr1	11122012	11122132	35793
348	chr1	11122118	11122238	32412
349	chr1	11122178	11122298	32411
350	chr1	11122238	11122358	32410
351	chr1	11126092	11126212	36172
352	chr1	11127284	11127404	34253
353	chr1	11127589	11127709	32621
354	chr1	11129316	11129436	33306
355	chr1	11132759	11132879	33987
356	chr1	11139744	11139864	32794
357	chr1	11139804	11139924	32793
358	chr1	11139864	11139984	32795
359	chr1	11141433	11141553	31942
360	chr1	11141493	11141613	31941
361	chr1	11141553	11141673	31940
362	chr1	11150062	11150182	33994
363	chr1	11161025	11161145	33940
364	chr1	11161085	11161205	33941
365	chr1	11161145	11161265	33939
366	chr1	11171682	11171802	32620
367	chr1	11181853	11181973	35934
368	chr1	11181913	11182033	35933
369	chr1	11181973	11182093	35935
370	chr1	11182145	11182265	33454
371	chr1	11182205	11182325	33455
372	chr1	11182265	11182385	33453
373	chr1	11187155	11187275	34517
374	chr1	11187215	11187335	34515
375	chr1	11187275	11187395	34516
376	chr1	11191908	11192028	35285
377	chr1	11191968	11192088	35284
378	chr1	11192028	11192148	35286
379	chr1	11193443	11193563	34696
380	chr1	11194916	11195036	31882
381	chr1	11194976	11195096	31881
382	chr1	11195036	11195156	31880
383	chr1	11195435	11195555	35287
384	chr1	11196005	11196125	34828
385	chr1	11196065	11196185	34827
386	chr1	11196125	11196245	34829
387	chr1	11198774	11198894	31997
388	chr1	11211256	11211376	36272
389	chr1	11211316	11211436	36271
390	chr1	11211376	11211496	36275
391	chr1	11211436	11211556	36274
392	chr1	11211496	11211616	36273
393	chr1	11211865	11211985	35750
394	chr1	11213512	11213632	32370
395	chr1	11213572	11213692	32369
396	chr1	11213632	11213752	32368
397	chr1	11213890	11214010	36412
398	chr1	11213950	11214070	36413
399	chr1	11214010	11214130	36414
400	chr1	11215065	11215185	34922
401	chr1	11215649	11215769	33106
402	chr1	11216025	11216145	33694
403	chr1	11216727	11216847	32546
404	chr1	11216787	11216907	32545
405	chr1	11216847	11216967	32547
406	chr1	11220468	11220588	33858
407	chr1	11220528	11220648	33857
408	chr1	11220588	11220708	33856
409	chr1	11221032	11221152	35886
410	chr1	11221092	11221212	35888
411	chr1	11221152	11221272	35887
412	chr1	11222888	11223008	31793
413	chr1	11222948	11223068	31792
414	chr1	11223008	11223128	31795
415	chr1	11223068	11223188	31794
416	chr1	11223128	11223248	31796
417	chr1	11224140	11224260	34549
418	chr1	11224200	11224320	34548
419	chr1	11224260	11224380	34550
420	chr1	11225730	11225850	33282
421	chr1	11225790	11225910	33281
422	chr1	11225850	11225970	33283
423	chr1	11230262	11230382	36308
424	chr1	11230419	11230539	36064
425	chr1	11230479	11230599	36066
426	chr1	11230539	11230659	36063
427	chr1	11230599	11230719	36062
428	chr1	11230659	11230779	36065
429	chr1	11236429	11236549	31787
430	chr1	11236489	11236609	31785
431	chr1	11236549	11236669	31786
432	chr1	11238615	11238735	33700
433	chr1	11238675	11238795	33701
434	chr1	11238735	11238855	33699
435	chr1	11239572	11239692	32974
436	chr1	11239632	11239752	32975
437	chr1	11239692	11239812	32973
438	chr1	11241122	11241242	32087
439	chr1	11241858	11241978	32883
440	chr1	11241918	11242038	32882
441	chr1	11241978	11242098	32881
442	chr1	11245059	11245179	32643
443	chr1	11259351	11259471	33698
444	chr1	11259411	11259531	33696
445	chr1	11259471	11259591	33697
446	chr1	11260984	11261104	33067
447	chr1	11261044	11261164	33068
448	chr1	11261104	11261224	33066
449	chr1	11261164	11261284	33065
450	chr1	11261224	11261344	33064
451	chr1	11261392	11261512	35845
452	chr1	16027536	16027656	36174
453	chr1	16043027	16043147	35956
454	chr1	16043087	16043207	35955
455	chr1	16043147	16043267	35954
456	chr1	16046891	16047011	33645
457	chr1	16047087	16047207	33647
458	chr1	16047147	16047267	33646
459	chr1	16048330	16048450	32085
460	chr1	16048464	16048584	35012
461	chr1	16048524	16048644	35013
462	chr1	16048584	16048704	35014
463	chr1	16049160	16049280	35540
464	chr1	16049949	16050069	34329
465	chr1	16050444	16050564	31946
466	chr1	16054050	16054170	35425
467	chr1	16071859	16071979	34143
468	chr1	16071919	16072039	34141
469	chr1	16071979	16072099	34140
470	chr1	16072039	16072159	34142
471	chr1	16072099	16072219	34145
472	chr1	16072159	16072279	34139
473	chr1	16072219	16072339	34144
474	chr1	16072279	16072399	34147
475	chr1	16072339	16072459	34146
476	chr1	16072988	16073108	35581
477	chr1	16073048	16073168	35577
478	chr1	16073108	16073228	35578
479	chr1	16073168	16073288	35574
480	chr1	16073228	16073348	35582
481	chr1	16073288	16073408	35580
482	chr1	16073348	16073468	35579
483	chr1	16073408	16073528	35583
484	chr1	16073468	16073588	35575
485	chr1	16073528	16073648	35576
486	chr1	16073588	16073708	35573
487	chr1	16075281	16075401	31773
488	chr1	16075341	16075461	31774
489	chr1	16075401	16075521	31770
490	chr1	16075461	16075581	31771
491	chr1	16075521	16075641	31772
492	chr1	16075581	16075701	31769
493	chr1	16075641	16075761	31768
494	chr1	16108362	16108482	31866
495	chr1	16108422	16108542	31868
496	chr1	16108482	16108602	31867
497	chr1	16110162	16110282	35714
498	chr1	16110222	16110342	35715
499	chr1	16110282	16110402	35716
500	chr1	16115164	16115284	35709
501	chr1	16115224	16115344	35710
502	chr1	16115284	16115404	35708
503	chr1	16117949	16118069	35117
504	chr1	16118009	16118129	35118
505	chr1	16118069	16118189	35119
506	chr1	16118481	16118601	35517
507	chr1	16119947	16120067	35914
508	chr1	16121320	16121440	33744
509	chr1	16127148	16127268	34689
510	chr1	16127208	16127328	34688
511	chr1	16127268	16127388	34603
512	chr1	16127328	16127448	34675
513	chr1	16127388	16127508	34596
514	chr1	16127448	16127568	34647
515	chr1	16127508	16127628	34665
516	chr1	16127568	16127688	34661
517	chr1	16127628	16127748	34615
518	chr1	16127688	16127808	34608
519	chr1	16127748	16127868	34643
520	chr1	16127808	16127928	34660
521	chr1	16127868	16127988	34664
522	chr1	16127928	16128048	34600
523	chr1	16127988	16128108	34650
524	chr1	16128048	16128168	34673
525	chr1	16128108	16128228	34639
526	chr1	16128168	16128288	34604
527	chr1	16128228	16128348	34611
528	chr1	16128288	16128408	34644
529	chr1	16128348	16128468	34592
530	chr1	16128408	16128528	34599
531	chr1	16128468	16128588	34565
532	chr1	16128528	16128648	34678
533	chr1	16128588	16128708	34685
534	chr1	16128648	16128768	34585
535	chr1	16128708	16128828	34590
536	chr1	16128768	16128888	34607
537	chr1	16128828	16128948	34567
538	chr1	16128888	16129008	34563
539	chr1	16128948	16129068	34595
540	chr1	16129008	16129128	34580
541	chr1	16129068	16129188	34656
542	chr1	16129128	16129248	34583
543	chr1	16129188	16129308	34659
544	chr1	16129248	16129368	34679
545	chr1	16129308	16129428	34634
546	chr1	16129368	16129488	34589
547	chr1	16129428	16129548	34622
548	chr1	16129488	16129608	34638
549	chr1	16129548	16129668	34606
550	chr1	16129608	16129728	34653
551	chr1	16129668	16129788	34582
552	chr1	16129728	16129848	34581
553	chr1	16129788	16129908	34562
554	chr1	16129848	16129968	34633
555	chr1	16129908	16130028	34687
556	chr1	16129968	16130088	34628
557	chr1	16130028	16130148	34658
558	chr1	16130088	16130208	34674
559	chr1	16130148	16130268	34635
560	chr1	16130208	16130328	34588
561	chr1	16130268	16130388	34602
562	chr1	16130328	16130448	34620
563	chr1	16130388	16130508	34680
564	chr1	16130448	16130568	34632
565	chr1	16130508	16130628	34601
566	chr1	16130568	16130688	34627
567	chr1	16130628	16130748	34568
568	chr1	16130688	16130808	34637
569	chr1	16130748	16130868	34662
570	chr1	16130808	16130928	34610
571	chr1	16130868	16130988	34575
572	chr1	16130928	16131048	34586
573	chr1	16130988	16131108	34645
574	chr1	16131048	16131168	34671
575	chr1	16131108	16131228	34579
576	chr1	16131168	16131288	34651
577	chr1	16131228	16131348	34642
578	chr1	16131288	16131408	34640
579	chr1	16131348	16131468	34657
580	chr1	16131408	16131528	34654
581	chr1	16131468	16131588	34569
582	chr1	16131528	16131648	34594
583	chr1	16131588	16131708	34587
584	chr1	16131648	16131768	34646
585	chr1	16131708	16131828	34597
586	chr1	16131768	16131888	34683
587	chr1	16131828	16131948	34564
588	chr1	16131888	16132008	34684
589	chr1	16131948	16132068	34677
590	chr1	16132008	16132128	34612
591	chr1	16132068	16132188	34574
592	chr1	16132128	16132248	34648
593	chr1	16132188	16132308	34609
594	chr1	16132248	16132368	34682
595	chr1	16132308	16132428	34617
596	chr1	16132368	16132488	34626
597	chr1	16132428	16132548	34578
598	chr1	16132488	16132608	34593
599	chr1	16132548	16132668	34576
600	chr1	16132608	16132728	34605
601	chr1	16132668	16132788	34623
602	chr1	16132728	16132848	34570
603	chr1	16132788	16132908	34591
604	chr1	16132848	16132968	34636
605	chr1	16132908	16133028	34577
606	chr1	16132968	16133088	34573
607	chr1	16133028	16133148	34686
608	chr1	16133088	16133208	34641
609	chr1	16133148	16133268	34598
610	chr1	16133208	16133328	34561
611	chr1	16133268	16133388	34652
612	chr1	16133328	16133448	34614
613	chr1	16133388	16133508	34649
614	chr1	16133448	16133568	34618
615	chr1	16133508	16133628	34669
616	chr1	16133568	16133688	34572
617	chr1	16133628	16133748	34670
618	chr1	16133688	16133808	34621
619	chr1	16133748	16133868	34672
620	chr1	16133808	16133928	34655
621	chr1	16133868	16133988	34571
622	chr1	16133928	16134048	34625
623	chr1	16133988	16134108	34616
624	chr1	16134048	16134168	34619
625	chr1	16134108	16134228	34663
626	chr1	16134168	16134288	34613
627	chr1	16134228	16134348	34667
628	chr1	16134288	16134408	34624
629	chr1	16134348	16134468	34560
630	chr1	16134408	16134528	34681
631	chr1	16134468	16134588	34629
632	chr1	16134528	16134648	34584
633	chr1	16134588	16134708	34666
634	chr1	16134648	16134768	34676
635	chr1	16134708	16134828	34630
636	chr1	16134768	16134888	34668
637	chr1	16134828	16134948	34566
638	chr1	16134888	16135008	34631
639	chr1	16135109	16135229	34692
640	chr1	16135169	16135289	34691
641	chr1	16135229	16135349	34690
642	chr1	16136185	16136305	36283
643	chr1	16136245	16136365	36281
644	chr1	16136305	16136425	36277
645	chr1	16136365	16136485	36279
646	chr1	16136425	16136545	36280
647	chr1	16136485	16136605	36284
648	chr1	16136545	16136665	36282
649	chr1	16136605	16136725	36276
650	chr1	16136665	16136785	36278
651	chr1	16136870	16136990	32624
652	chr1	16136930	16137050	32622
653	chr1	16136990	16137110	32623
654	chr1	16137758	16137878	31812
655	chr1	16137818	16137938	31814
656	chr1	16137878	16137998	31813
657	chr1	16138353	16138473	31976
658	chr1	16138413	16138533	31972
659	chr1	16138473	16138593	31970
660	chr1	16138533	16138653	31975
661	chr1	16138593	16138713	31980
662	chr1	16138653	16138773	31979
663	chr1	16138713	16138833	31977
664	chr1	16138773	16138893	31981
665	chr1	16138833	16138953	31974
666	chr1	16138893	16139013	31973
667	chr1	16138953	16139073	31978
668	chr1	16139013	16139133	31971
669	chr1	16139191	16139311	31985
670	chr1	16139251	16139371	31986
671	chr1	16139311	16139431	31984
672	chr1	16139371	16139491	31983
673	chr1	16139431	16139551	31982
674	chr1	17605894	17606014	36378
675	chr1	17605954	17606074	36403
676	chr1	17606014	17606134	36406
677	chr1	17606074	17606194	36384
678	chr1	17606134	17606254	36411
679	chr1	17606194	17606314	36408
680	chr1	17606254	17606374	36392
681	chr1	17606314	17606434	36405
682	chr1	17606374	17606494	36393
683	chr1	17606434	17606554	36381
684	chr1	17606494	17606614	36374
685	chr1	17606554	17606674	36400
686	chr1	17606614	17606734	36376
687	chr1	17606674	17606794	36410
688	chr1	17606734	17606854	36379
689	chr1	17606794	17606914	36395
690	chr1	17606854	17606974	36396
691	chr1	17606914	17607034	36399
692	chr1	17606974	17607094	36387
693	chr1	17607034	17607154	36375
694	chr1	17607094	17607214	36401
695	chr1	17607154	17607274	36397
696	chr1	17607214	17607334	36394
697	chr1	17607274	17607394	36373
698	chr1	17607334	17607454	36389
699	chr1	17607394	17607514	36382
700	chr1	17607454	17607574	36407
701	chr1	17607514	17607634	36390
702	chr1	17607574	17607694	36377
703	chr1	17607634	17607754	36404
704	chr1	17607694	17607814	36380
705	chr1	17607754	17607874	36386
706	chr1	17607814	17607934	36391
707	chr1	17607874	17607994	36402
708	chr1	17607934	17608054	36388
709	chr1	17607994	17608114	36409
710	chr1	17608054	17608174	36383
711	chr1	17608114	17608234	36385
712	chr1	17608174	17608294	36398
713	chr1	17609034	17609154	33828
714	chr1	17611180	17611300	33317
715	chr1	17612147	17612267	35585
716	chr1	17612589	17612709	35417
717	chr1	17612649	17612769	35418
718	chr1	17612709	17612829	35416
719	chr1	17615525	17615645	35267
720	chr1	17615585	17615705	35266
721	chr1	17615645	17615765	35265
722	chr1	17619793	17619913	35554
723	chr1	17621269	17621389	35939
724	chr1	17621732	17621852	32343
725	chr1	17621792	17621912	32345
726	chr1	17621852	17621972	32344
727	chr1	17623636	17623756	36097
728	chr1	17624574	17624694	33795
729	chr1	17624634	17624754	33797
730	chr1	17624694	17624814	33796
731	chr1	17628174	17628294	35144
732	chr1	17637501	17637621	31802
733	chr1	17637561	17637681	31800
734	chr1	17637621	17637741	31801
735	chr1	17637681	17637801	31799
736	chr1	17638406	17638526	33644
737	chr1	17638596	17638716	34835
738	chr1	17638656	17638776	34836
739	chr1	17638716	17638836	34837
740	chr1	17639090	17639210	32853
741	chr1	20863047	20863167	31916
742	chr1	20863107	20863227	31917
743	chr1	20863167	20863287	31920
744	chr1	20863227	20863347	31912
745	chr1	20863287	20863407	31918
746	chr1	20863347	20863467	31911
747	chr1	20863407	20863527	31922
748	chr1	20863467	20863587	31914
749	chr1	20863527	20863647	31921
750	chr1	20863587	20863707	31923
751	chr1	20863647	20863767	31919
752	chr1	20863707	20863827	31915
753	chr1	20863767	20863887	31913
754	chr1	20865291	20865411	34059
755	chr1	20869475	20869595	36422
756	chr1	20870966	20871086	33931
757	chr1	20871026	20871146	33929
758	chr1	20871086	20871206	33932
759	chr1	20871146	20871266	33933
760	chr1	20871206	20871326	33930
761	chr1	20881727	20881847	33244
762	chr1	20881787	20881907	33246
763	chr1	20881847	20881967	33245
764	chr1	20883873	20883993	36270
765	chr1	20883933	20884053	36268
766	chr1	20883993	20884113	36269
767	chr1	20885105	20885225	35661
768	chr1	20886445	20886565	32850
769	chr1	20886505	20886625	32849
770	chr1	20886565	20886685	32847
771	chr1	20886625	20886745	32845
772	chr1	20886685	20886805	32846
773	chr1	20886745	20886865	32852
774	chr1	20886805	20886925	32851
775	chr1	20886865	20886985	32848
776	chr1	20886925	20887045	32844
777	chr1	20889220	20889340	33907
778	chr1	20889280	20889400	33908
779	chr1	20889340	20889460	33906
780	chr1	20897452	20897572	35430
781	chr1	20903512	20903632	35029
782	chr1	20903572	20903692	35025
783	chr1	20903632	20903752	35028
784	chr1	20903692	20903812	35026
785	chr1	20903752	20903872	35024
786	chr1	20903812	20903932	35023
787	chr1	20903872	20903992	35027
788	chr1	20908692	20908812	33970
789	chr1	20908752	20908872	33971
790	chr1	20908812	20908932	33969
791	chr1	20912523	20912643	31879
792	chr1	20914525	20914645	31751
793	chr1	20914585	20914705	31750
794	chr1	20914645	20914765	31752
795	chr1	20916526	20916646	33926
796	chr1	20916586	20916706	33925
797	chr1	20916646	20916766	33927
798	chr1	20916706	20916826	33924
799	chr1	25092685	25092805	33653
800	chr1	25092862	25092982	35399
801	chr1	25093055	25093175	32354
802	chr1	25098558	25098678	33599
803	chr1	25098618	25098738	33602
804	chr1	25098678	25098798	33603
805	chr1	25098738	25098858	33596
806	chr1	25098798	25098918	33611
807	chr1	25098858	25098978	33610
808	chr1	25098918	25099038	33593
809	chr1	25098978	25099098	33609
810	chr1	25099038	25099158	33613
811	chr1	25099098	25099218	33595
812	chr1	25099158	25099278	33598
813	chr1	25099218	25099338	33604
814	chr1	25099278	25099398	33608
815	chr1	25099338	25099458	33597
816	chr1	25099398	25099518	33591
817	chr1	25099458	25099578	33614
818	chr1	25099518	25099638	33601
819	chr1	25099578	25099698	33612
820	chr1	25099638	25099758	33592
821	chr1	25099698	25099818	33607
822	chr1	25099758	25099878	33594
823	chr1	25099818	25099938	33605
824	chr1	25099878	25099998	33606
825	chr1	25099938	25100058	33600
826	chr1	25100157	25100277	33640
827	chr1	25100217	25100337	33620
828	chr1	25100277	25100397	33622
829	chr1	25100337	25100457	33637
830	chr1	25100397	25100517	33627
831	chr1	25100457	25100577	33616
832	chr1	25100517	25100637	33625
833	chr1	25100577	25100697	33617
834	chr1	25100637	25100757	33623
835	chr1	25100697	25100817	33636
836	chr1	25100757	25100877	33634
837	chr1	25100817	25100937	33638
838	chr1	25100877	25100997	33630
839	chr1	25100937	25101057	33633
840	chr1	25100997	25101117	33624
841	chr1	25101057	25101177	33632
842	chr1	25101117	25101237	33639
843	chr1	25101177	25101297	33621
844	chr1	25101237	25101357	33631
845	chr1	25101297	25101417	33629
846	chr1	25101357	25101477	33618
847	chr1	25101417	25101537	33626
848	chr1	25101477	25101597	33628
849	chr1	25101537	25101657	33635
850	chr1	25101597	25101717	33619
851	chr1	25101657	25101777	33615
852	chr1	25103967	25104087	35428
853	chr1	25106295	25106415	34700
854	chr1	25106355	25106475	34701
855	chr1	25106415	25106535	34702
856	chr1	25113415	25113535	31950
857	chr1	25113475	25113595	31949
858	chr1	25113535	25113655	31948
859	chr1	25115031	25115151	35572
860	chr1	25115091	25115211	35571
861	chr1	25118309	25118429	31798
862	chr1	25119160	25119280	32919
863	chr1	25125294	25125414	36362
864	chr1	25125354	25125474	36360
865	chr1	25125414	25125534	36359
866	chr1	25125474	25125594	36361
867	chr1	25125534	25125654	36363
868	chr1	25126609	25126729	35514
869	chr1	25126669	25126789	35515
870	chr1	25126729	25126849	35513
871	chr1	25127520	25127640	34869
872	chr1	25127580	25127700	34872
873	chr1	25127640	25127760	34871
874	chr1	25127700	25127820	34868
875	chr1	25127760	25127880	34870
876	chr1	25127909	25128029	35390
877	chr1	25128609	25128729	34166
878	chr1	25128669	25128789	34167
879	chr1	25128850	25128970	34168
880	chr1	25135769	25135889	32275
881	chr1	25135829	25135949	32276
882	chr1	25135889	25136009	32273
883	chr1	25135949	25136069	32277
884	chr1	25136009	25136129	32274
885	chr1	25142167	25142287	34328
886	chr1	25161967	25162087	32157
887	chr1	25163539	25163659	32478
888	chr1	25163599	25163719	32473
889	chr1	25163659	25163779	32476
890	chr1	25163719	25163839	32475
891	chr1	25163779	25163899	32472
892	chr1	25163839	25163959	32470
893	chr1	25163899	25164019	32477
894	chr1	25163959	25164079	32474
895	chr1	25164019	25164139	32471
896	chr1	25164110	25164230	36019
897	chr1	25164170	25164290	36020
898	chr1	25164230	25164350	36018
899	chr1	25171787	25171907	36307
900	chr1	26876755	26876875	33177
901	chr1	26891356	26891476	34054
902	chr1	26891416	26891536	34056
903	chr1	26891476	26891596	34053
904	chr1	26891536	26891656	34055
905	chr1	26891596	26891716	34057
906	chr1	26891820	26891940	36198
907	chr1	26891880	26892000	36196
908	chr1	26891940	26892060	36197
909	chr1	26892214	26892334	32500
910	chr1	26892274	26892394	32498
911	chr1	26892334	26892454	32499
912	chr1	26892826	26892946	35737
913	chr1	26892886	26893006	35738
914	chr1	26892946	26893066	35739
915	chr1	26894327	26894447	32553
916	chr1	26894387	26894507	32552
917	chr1	26894447	26894567	32554
918	chr1	26894575	26894695	32094
919	chr1	26894635	26894755	32093
920	chr1	26894695	26894815	32095
921	chr1	26894755	26894875	32091
922	chr1	26894815	26894935	32096
923	chr1	26894875	26894995	32092
924	chr1	26895108	26895228	32097
925	chr1	26895436	26895556	32098
926	chr1	26895609	26895729	32099
927	chr1	26895888	26896008	32106
928	chr1	26895948	26896068	32103
929	chr1	26896008	26896128	32107
930	chr1	26896068	26896188	32101
931	chr1	26896128	26896248	32108
932	chr1	26896188	26896308	32105
933	chr1	26896248	26896368	32104
934	chr1	26896308	26896428	32100
935	chr1	26896368	26896488	32102
936	chr1	26896559	26896679	32112
937	chr1	26896619	26896739	32111
938	chr1	26896679	26896799	32109
939	chr1	26896739	26896859	32110
940	chr1	26897058	26897178	31857
941	chr1	26897118	26897238	31851
942	chr1	26897178	26897298	31854
943	chr1	26897238	26897358	31849
944	chr1	26897298	26897418	31855
945	chr1	26897358	26897478	31852
946	chr1	26897418	26897538	31848
947	chr1	26897478	26897598	31850
948	chr1	26897538	26897658	31853
949	chr1	26897598	26897718	31859
950	chr1	26897658	26897778	31860
951	chr1	26897718	26897838	31858
952	chr1	26897778	26897898	31856
953	chr1	26897880	26898000	34238
954	chr1	26897940	26898060	34240
955	chr1	26898000	26898120	34239
956	chr1	26899802	26899922	34148
957	chr1	26900063	26900183	35135
958	chr1	26900893	26901013	31924
959	chr1	26901172	26901292	35791
960	chr1	26901499	26901619	34464
961	chr1	26901559	26901679	34462
962	chr1	26901619	26901739	34463
963	chr1	26903281	26903401	34888
964	chr1	26904936	26905056	32577
965	chr1	26904996	26905116	32579
966	chr1	26905056	26905176	32578
967	chr1	26905275	26905395	34510
968	chr1	26912978	26913098	35116
969	chr1	26922474	26922594	33190
970	chr1	26922534	26922654	33184
971	chr1	26922594	26922714	33186
972	chr1	26922654	26922774	33182
973	chr1	26922714	26922834	33189
974	chr1	26922774	26922894	33188
975	chr1	26922834	26922954	33183
976	chr1	26922894	26923014	33185
977	chr1	26922954	26923074	33187
978	chr1	26923014	26923134	33181
979	chr1	26923931	26924051	35129
980	chr1	26924120	26924240	32166
981	chr1	26928714	26928834	34493
982	chr1	26928774	26928894	34492
983	chr1	26928834	26928954	34494
984	chr1	26930215	26930335	34720
985	chr1	26930275	26930395	34717
986	chr1	26930335	26930455	34722
987	chr1	26930395	26930515	34719
988	chr1	26930455	26930575	34721
989	chr1	26930515	26930635	34716
990	chr1	26930575	26930695	34718
991	chr1	26930762	26930882	32040
992	chr1	26931751	26931871	32801
993	chr1	26943361	26943481	31925
994	chr1	26947581	26947701	32451
995	chr1	26948471	26948591	35434
996	chr1	26950942	26951062	32843
997	chr1	26952284	26952404	33690
998	chr1	26952344	26952464	33686
999	chr1	26952404	26952524	33692
1000	chr1	26952464	26952584	33687
1001	chr1	26952524	26952644	33689
1002	chr1	26952584	26952704	33688
1003	chr1	26952644	26952764	33691
1004	chr1	26953222	26953342	32528
1005	chr1	26959873	26959993	35919
1006	chr1	26959933	26960053	35920
1007	chr1	26959993	26960113	35923
1008	chr1	26960053	26960173	35922
1009	chr1	26960113	26960233	35921
1010	chr1	26960445	26960565	32363
1011	chr1	26961192	26961312	33989
1012	chr1	26961252	26961372	33990
1013	chr1	26961312	26961432	33988
1014	chr1	26962026	26962146	35412
1015	chr1	26962086	26962206	35411
1016	chr1	26962146	26962266	35409
1017	chr1	26962206	26962326	35408
1018	chr1	26962266	26962386	35410
1019	chr1	26965250	26965370	32018
1020	chr1	26965310	26965430	32017
1021	chr1	26965370	26965490	32016
1022	chr1	26965528	26965648	35830
1023	chr1	26966851	26966971	34909
1024	chr1	26966911	26967031	34907
1025	chr1	26966971	26967091	34908
1026	chr1	26967936	26968056	34120
1027	chr1	26967996	26968116	34121
1028	chr1	26968056	26968176	34122
1029	chr1	26970179	26970299	33980
1030	chr1	26970239	26970359	33982
1031	chr1	26970299	26970419	33981
1032	chr1	26970563	26970683	33950
1033	chr1	26970623	26970743	33951
1034	chr1	26970683	26970803	33952
1035	chr1	26970806	26970926	33442
1036	chr1	26971523	26971643	34306
1037	chr1	26971583	26971703	34305
1038	chr1	26971643	26971763	34307
1039	chr1	26971856	26971976	33580
1040	chr1	26971916	26972036	33579
1041	chr1	26971976	26972096	33581
1042	chr1	26972378	26972498	33959
1043	chr1	26972438	26972558	33960
1044	chr1	26972498	26972618	33961
1045	chr1	26972652	26972772	33859
1046	chr1	26972867	26972987	34786
1047	chr1	26973371	26973491	32220
1048	chr1	26973431	26973551	32221
1049	chr1	26973491	26973611	32228
1050	chr1	26973551	26973671	32225
1051	chr1	26973611	26973731	32226
1052	chr1	26973671	26973791	32227
1053	chr1	26973731	26973851	32222
1054	chr1	26973791	26973911	32223
1055	chr1	26973851	26973971	32218
1056	chr1	26973911	26974031	32229
1057	chr1	26973971	26974091	32230
1058	chr1	26974031	26974151	32216
1059	chr1	26974091	26974211	32217
1060	chr1	26974151	26974271	32219
1061	chr1	26974211	26974331	32224
1062	chr1	26974599	26974719	33063
1063	chr1	26974659	26974779	33061
1064	chr1	26974719	26974839	33062
1065	chr1	26978088	26978208	34978
1066	chr1	26978148	26978268	34980
1067	chr1	26978208	26978328	34964
1068	chr1	26978268	26978388	34995
1069	chr1	26978328	26978448	34967
1070	chr1	26978388	26978508	34993
1071	chr1	26978448	26978568	34984
1072	chr1	26978508	26978628	34997
1073	chr1	26978568	26978688	34979
1074	chr1	26978628	26978748	34973
1075	chr1	26978688	26978808	34977
1076	chr1	26978748	26978868	34976
1077	chr1	26978808	26978928	34991
1078	chr1	26978868	26978988	34974
1079	chr1	26978928	26979048	34971
1080	chr1	26978988	26979108	34994
1081	chr1	26979048	26979168	34988
1082	chr1	26979108	26979228	34963
1083	chr1	26979168	26979288	34981
1084	chr1	26979228	26979348	34969
1085	chr1	26979288	26979408	34970
1086	chr1	26979348	26979468	34982
1087	chr1	26979408	26979528	34975
1088	chr1	26979468	26979588	34992
1089	chr1	26979528	26979648	34990
1090	chr1	26979588	26979708	34968
1091	chr1	26979648	26979768	34986
1092	chr1	26979708	26979828	34996
1093	chr1	26979768	26979888	34965
1094	chr1	26979828	26979948	34985
1095	chr1	26979888	26980008	34972
1096	chr1	26979948	26980068	34983
1097	chr1	26980008	26980128	34989
1098	chr1	26980068	26980188	34966
1099	chr1	26980128	26980248	34987
1100	chr1	26980307	26980427	35010
1101	chr1	26980367	26980487	35009
1102	chr1	26980427	26980547	35002
1103	chr1	26980487	26980607	35008
1104	chr1	26980547	26980667	35003
1105	chr1	26980607	26980727	35007
1106	chr1	26980667	26980787	35004
1107	chr1	26980727	26980847	34999
1108	chr1	26980787	26980907	35005
1109	chr1	26980847	26980967	35006
1110	chr1	26980907	26981027	35001
1111	chr1	26980967	26981087	35011
1112	chr1	26981027	26981147	35000
1113	chr1	26981087	26981207	34998
1114	chr1	26982997	26983117	35172
1115	chr1	26983100	26983220	32614
1116	chr1	26983160	26983280	32612
1117	chr1	26983220	26983340	32611
1118	chr1	26983280	26983400	32613
1119	chr1	26983340	26983460	32615
1120	chr1	26986162	26986282	34363
1121	chr1	26989145	26989265	35666
1122	chr1	27055229	27055349	32718
1123	chr1	27055396	27055516	32081
1124	chr1	27055864	27055984	36212
1125	chr1	27055924	27056044	36214
1126	chr1	27055984	27056104	36213
1127	chr1	27058149	27058269	31947
1128	chr1	27061051	27061171	34046
1129	chr1	27061224	27061344	33849
1130	chr1	27061284	27061404	33850
1131	chr1	27061344	27061464	33851
1132	chr1	27062213	27062333	34951
1133	chr1	27062273	27062393	34939
1134	chr1	27062333	27062453	34955
1135	chr1	27062393	27062513	34956
1136	chr1	27062453	27062573	34945
1137	chr1	27062513	27062633	34941
1138	chr1	27062573	27062693	34946
1139	chr1	27062633	27062753	34942
1140	chr1	27062693	27062813	34938
1141	chr1	27062753	27062873	34953
1142	chr1	27062813	27062933	34947
1143	chr1	27062873	27062993	34940
1144	chr1	27062933	27063053	34949
1145	chr1	27062993	27063113	34948
1146	chr1	27063053	27063173	34943
1147	chr1	27063113	27063233	34954
1148	chr1	27063173	27063293	34952
1149	chr1	27063233	27063353	34944
1150	chr1	27063293	27063413	34950
1151	chr1	27063428	27063548	34957
1152	chr1	27071612	27071732	31870
1153	chr1	28090629	28090749	32467
1154	chr1	28090689	28090809	32460
1155	chr1	28090749	28090869	32463
1156	chr1	28090809	28090929	32462
1157	chr1	28090869	28090989	32469
1158	chr1	28090929	28091049	32461
1159	chr1	28090989	28091109	32464
1160	chr1	28091049	28091169	32468
1161	chr1	28091109	28091229	32466
1162	chr1	28091169	28091289	32465
1163	chr1	28091229	28091349	32459
1164	chr1	28093096	28093216	34885
1165	chr1	28093380	28093500	33911
1166	chr1	28096100	28096220	32710
1167	chr1	28096707	28096827	35534
1168	chr1	28106021	28106141	36025
1169	chr1	28106268	28106388	34551
1170	chr1	28113153	28113273	34830
1171	chr1	28113496	28113616	32418
1172	chr1	28113556	28113676	32415
1173	chr1	28113616	28113736	32416
1174	chr1	28113676	28113796	32417
1175	chr1	28113736	28113856	32419
1176	chr1	31610669	31610789	32914
1177	chr1	31610729	31610849	32910
1178	chr1	31610789	31610909	32909
1179	chr1	31610849	31610969	32908
1180	chr1	31610909	31611029	32918
1181	chr1	31610969	31611089	32917
1182	chr1	31611029	31611149	32915
1183	chr1	31611089	31611209	32916
1184	chr1	31611149	31611269	32911
1185	chr1	31611209	31611329	32912
1186	chr1	31611269	31611389	32913
1187	chr1	31612816	31612936	34477
1188	chr1	31614784	31614904	33439
1189	chr1	31614844	31614964	33441
1190	chr1	31614904	31615024	33440
1191	chr1	31618322	31618442	35035
1192	chr1	31618382	31618502	35033
1193	chr1	31618442	31618562	35034
1194	chr1	31622310	31622430	32057
1195	chr1	32512184	32512304	35134
1196	chr1	32530289	32530409	32215
1197	chr1	32540804	32540924	32013
1198	chr1	32554850	32554970	35972
1199	chr1	32560824	32560944	31764
1200	chr1	32562643	32562763	35837
1201	chr1	32565075	32565195	35820
1202	chr1	32565135	32565255	35818
1203	chr1	32565195	32565315	35819
1204	chr1	32565387	32565507	35108
1205	chr1	32565447	32565567	35107
1206	chr1	32565507	32565627	35110
1207	chr1	32565567	32565687	35109
1208	chr1	32565627	32565747	35106
1209	chr1	32565687	32565807	35104
1210	chr1	32565747	32565867	35105
1211	chr1	32567241	32567361	31926
1212	chr1	32568759	32568879	33161
1213	chr1	32568905	32569025	32142
1214	chr1	32568965	32569085	32141
1215	chr1	32569025	32569145	32140
1216	chr1	32569655	32569775	36112
1217	chr1	32569808	32569928	34695
1218	chr1	32569868	32569988	34694
1219	chr1	32569928	32570048	34693
1220	chr1	32570233	32570353	35519
1221	chr1	32570293	32570413	35520
1222	chr1	32570353	32570473	35518
1223	chr1	32570852	32570972	32265
1224	chr1	32571200	32571320	31815
1225	chr1	32571340	32571460	31820
1226	chr1	32571400	32571520	31822
1227	chr1	32571460	32571580	31818
1228	chr1	32571520	32571640	31816
1229	chr1	32571580	32571700	31817
1230	chr1	32571640	32571760	31821
1231	chr1	32571700	32571820	31819
1232	chr1	32573592	32573712	34765
1233	chr1	32574403	32574523	36057
1234	chr1	32575561	32575681	36354
1235	chr1	32576164	32576284	32884
1236	chr1	35964800	35964920	33176
1237	chr1	35967185	35967305	34108
1238	chr1	35967245	35967365	34109
1239	chr1	35974431	35974551	32767
1240	chr1	35974491	35974611	32763
1241	chr1	35974551	35974671	32762
1242	chr1	35974611	35974731	32766
1243	chr1	35974671	35974791	32764
1244	chr1	35974731	35974851	32765
1245	chr1	35975061	35975181	35806
1246	chr1	35975121	35975241	35807
1247	chr1	35975181	35975301	35805
1248	chr1	35975507	35975627	32871
1249	chr1	35976171	35976291	35844
1250	chr1	35976585	35976705	34961
1251	chr1	35976645	35976765	34962
1252	chr1	35976705	35976825	34960
1253	chr1	35977323	35977443	32979
1254	chr1	35977383	35977503	32980
1255	chr1	35977514	35977634	35157
1256	chr1	35977574	35977694	35159
1257	chr1	35977634	35977754	35158
1258	chr1	35981318	35981438	32747
1259	chr1	35981619	35981739	35700
1260	chr1	35983633	35983753	35870
1261	chr1	35984946	35985066	34123
1262	chr1	35985006	35985126	34124
1263	chr1	35985066	35985186	34125
1264	chr1	35985886	35986006	34851
1265	chr1	35985946	35986066	34850
1266	chr1	35986006	35986126	34853
1267	chr1	35986066	35986186	34848
1268	chr1	35986126	35986246	34849
1269	chr1	35986186	35986306	34852
1270	chr1	35986246	35986366	34847
1271	chr1	35986571	35986691	35131
1272	chr1	35986631	35986751	35132
1273	chr1	35986691	35986811	35130
1274	chr1	35987626	35987746	32021
1275	chr1	35987789	35987909	32565
1276	chr1	35987849	35987969	32564
1277	chr1	35987909	35988029	32563
1278	chr1	35989556	35989676	35558
1279	chr1	35989616	35989736	35559
1280	chr1	35991907	35992027	33903
1281	chr1	35991967	35992087	33904
1282	chr1	35992027	35992147	33902
1283	chr1	35998516	35998636	33099
1284	chr1	35998576	35998696	33095
1285	chr1	35998636	35998756	33102
1286	chr1	35998696	35998816	33101
1287	chr1	35998756	35998876	33100
1288	chr1	35998816	35998936	33097
1289	chr1	35998876	35998996	33094
1290	chr1	35998936	35999056	33096
1291	chr1	35998996	35999116	33098
1292	chr1	35999277	35999397	31963
1293	chr1	36000161	36000281	33191
1294	chr1	36000569	36000689	33255
1295	chr1	36001307	36001427	32002
1296	chr1	36001367	36001487	32003
1297	chr1	36001427	36001547	32001
1298	chr1	36002437	36002557	32269
1299	chr1	36002497	36002617	32266
1300	chr1	36002557	36002677	32267
1301	chr1	36002617	36002737	32272
1302	chr1	36002677	36002797	32270
1303	chr1	36002737	36002857	32271
1304	chr1	36002797	36002917	32268
1305	chr1	36003060	36003180	35021
1306	chr1	36003399	36003519	33894
1307	chr1	36008025	36008145	33153
1308	chr1	37914411	37914531	31777
1309	chr1	37914675	37914795	36016
1310	chr1	37914735	37914855	36017
1311	chr1	37914795	37914915	36015
1312	chr1	37914923	37915043	36005
1313	chr1	37930730	37930850	35018
1314	chr1	37930928	37931048	32426
1315	chr1	37931107	37931227	36323
1316	chr1	37931167	37931287	36324
1317	chr1	37931227	37931347	36322
1318	chr1	37934128	37934248	32520
1319	chr1	37937139	37937259	35755
1320	chr1	37938676	37938796	35586
1321	chr1	37939984	37940104	33295
1322	chr1	37941497	37941617	33963
1323	chr1	37943642	37943762	34459
1324	chr1	37943702	37943822	34461
1325	chr1	37943762	37943882	34460
1326	chr1	37945219	37945339	35137
1327	chr1	37946541	37946661	32115
1328	chr1	37946601	37946721	32122
1329	chr1	37946661	37946781	32120
1330	chr1	37946721	37946841	32118
1331	chr1	37946781	37946901	32113
1332	chr1	37946841	37946961	32121
1333	chr1	37946901	37947021	32114
1334	chr1	37946961	37947081	32119
1335	chr1	37947021	37947141	32117
1336	chr1	37947081	37947201	32116
1337	chr1	37947254	37947374	32129
1338	chr1	37947314	37947434	32132
1339	chr1	37947374	37947494	32130
1340	chr1	37947434	37947554	32131
1341	chr1	37947494	37947614	32123
1342	chr1	37947554	37947674	32125
1343	chr1	37947614	37947734	32126
1344	chr1	37947674	37947794	32133
1345	chr1	37947734	37947854	32127
1346	chr1	37947794	37947914	32128
1347	chr1	37947854	37947974	32124
1348	chr1	37947914	37948034	32134
1349	chr1	40079251	40079371	35651
1350	chr1	40079311	40079431	35655
1351	chr1	40079371	40079491	35659
1352	chr1	40079431	40079551	35649
1353	chr1	40079491	40079611	35658
1354	chr1	40079551	40079671	35648
1355	chr1	40079611	40079731	35646
1356	chr1	40079671	40079791	35656
1357	chr1	40079731	40079851	35652
1358	chr1	40079791	40079911	35657
1359	chr1	40079851	40079971	35647
1360	chr1	40079911	40080031	35650
1361	chr1	40079971	40080091	35645
1362	chr1	40080031	40080151	35654
1363	chr1	40080091	40080211	35653
1364	chr1	40081134	40081254	35314
1365	chr1	40081194	40081314	35313
1366	chr1	40081254	40081374	35316
1367	chr1	40081314	40081434	35312
1368	chr1	40081374	40081494	35315
1369	chr1	40082357	40082477	32282
1370	chr1	40082783	40082903	31886
1371	chr1	40083636	40083756	35300
1372	chr1	40083696	40083816	35295
1373	chr1	40083756	40083876	35298
1374	chr1	40083816	40083936	35297
1375	chr1	40083876	40083996	35294
1376	chr1	40083936	40084056	35299
1377	chr1	40083996	40084116	35296
1378	chr1	40085456	40085576	35145
1379	chr1	40085802	40085922	33783
1380	chr1	40086239	40086359	36044
1381	chr1	40088328	40088448	33343
1382	chr1	40088388	40088508	33342
1383	chr1	40088448	40088568	33341
1384	chr1	40088947	40089067	36417
1385	chr1	40089007	40089127	36415
1386	chr1	40089067	40089187	36416
1387	chr1	40090655	40090775	36469
1388	chr1	40090941	40091061	36163
1389	chr1	40091001	40091121	36165
1390	chr1	40091061	40091181	36164
1391	chr1	40092216	40092336	33151
1392	chr1	40095484	40095604	36369
1393	chr1	40095544	40095664	36367
1394	chr1	40095604	40095724	36368
1395	chr1	40096332	40096452	35276
1396	chr1	40096392	40096512	35275
1397	chr1	40096452	40096572	35277
1398	chr1	40115754	40115874	32135
1399	chr1	40121549	40121669	35413
1400	chr1	40121609	40121729	35414
1401	chr1	40121669	40121789	35415
1402	chr1	40124984	40125104	35765
1403	chr1	40125044	40125164	35763
1404	chr1	40125104	40125224	35761
1405	chr1	40125164	40125284	35767
1406	chr1	40125224	40125344	35764
1407	chr1	40125284	40125404	35762
1408	chr1	40125344	40125464	35759
1409	chr1	40125404	40125524	35766
1410	chr1	40125464	40125584	35760
1411	chr1	40131456	40131576	36026
1412	chr1	40131516	40131636	36027
1413	chr1	40133497	40133617	34825
1414	chr1	40136351	40136471	35391
1415	chr1	40136411	40136531	35392
1416	chr1	40136471	40136591	35397
1417	chr1	40136531	40136651	35396
1418	chr1	40136591	40136711	35395
1419	chr1	40136651	40136771	35393
1420	chr1	40136711	40136831	35394
1421	chr1	40136802	40136922	31778
1422	chr1	40137187	40137307	35987
1423	chr1	40137247	40137367	35986
1424	chr1	40137307	40137427	35985
1425	chr1	40137377	40137497	32278
1426	chr1	40137437	40137557	32280
1427	chr1	40137497	40137617	32279
1428	chr1	40914877	40914997	32167
1429	chr1	40929796	40929916	35732
1430	chr1	40929856	40929976	35734
1431	chr1	40929916	40930036	35735
1432	chr1	40929976	40930096	35736
1433	chr1	40930036	40930156	35733
1434	chr1	40930263	40930383	35748
1435	chr1	40930323	40930443	35746
1436	chr1	40930383	40930503	35747
1437	chr1	40942783	40942903	32041
1438	chr1	40947065	40947185	32978
1439	chr1	40947125	40947245	32976
1440	chr1	40947185	40947305	32977
1441	chr1	40947404	40947524	35631
1442	chr1	40947464	40947584	35635
1443	chr1	40947524	40947644	35636
1444	chr1	40947584	40947704	35625
1445	chr1	40947644	40947764	35626
1446	chr1	40947704	40947824	35632
1447	chr1	40947764	40947884	35633
1448	chr1	40947824	40947944	35627
1449	chr1	40947884	40948004	35634
1450	chr1	40947944	40948064	35628
1451	chr1	40948004	40948124	35624
1452	chr1	40948064	40948184	35629
1453	chr1	40948124	40948244	35630
1454	chr1	40948298	40948418	32939
1455	chr1	40948776	40948896	36321
1456	chr1	40949091	40949211	32006
1457	chr1	40949288	40949408	35690
1458	chr1	40949348	40949468	35688
1459	chr1	40949408	40949528	35689
1460	chr1	40951431	40951551	35829
1461	chr1	40952195	40952315	33060
1462	chr1	40954052	40954172	34326
1463	chr1	40974386	40974506	34290
1464	chr1	40977090	40977210	31775
1465	chr1	40985767	40985887	34923
1466	chr1	40987827	40987947	33892
1467	chr1	40990186	40990306	32981
1468	chr1	40991396	40991516	34723
1469	chr1	40992604	40992724	35278
1470	chr1	40993180	40993300	32138
1471	chr1	40993240	40993360	32137
1472	chr1	40993300	40993420	32139
1473	chr1	40993763	40993883	32532
1474	chr1	40995533	40995653	34749
1475	chr1	40995593	40995713	34750
1476	chr1	40995653	40995773	34748
1477	chr1	40996000	40996120	32627
1478	chr1	40996060	40996180	32626
1479	chr1	40996120	40996240	32633
1480	chr1	40996180	40996300	32631
1481	chr1	40996240	40996360	32625
1482	chr1	40996300	40996420	32628
1483	chr1	40996360	40996480	32630
1484	chr1	40996420	40996540	32632
1485	chr1	40996480	40996600	32629
1486	chr1	40999310	40999430	32028
1487	chr1	41001105	41001225	33196
1488	chr1	41001165	41001285	33198
1489	chr1	41001225	41001345	33197
1490	chr1	41002120	41002240	32567
1491	chr1	41002180	41002300	32569
1492	chr1	41002240	41002360	32568
1493	chr1	41004033	41004153	33780
1494	chr1	41004093	41004213	33781
1495	chr1	41004153	41004273	33779
1496	chr1	41004847	41004967	33928
1497	chr1	41005512	41005632	34284
1498	chr1	41005572	41005692	34283
1499	chr1	41005632	41005752	34282
1500	chr1	41007583	41007703	32726
1501	chr1	41008581	41008701	32728
1502	chr1	41008641	41008761	32727
1503	chr1	41008701	41008821	32729
1504	chr1	41008799	41008919	33665
1505	chr1	41008859	41008979	33670
1506	chr1	41008919	41009039	33669
1507	chr1	41008979	41009099	33663
1508	chr1	41009039	41009159	33666
1509	chr1	41009099	41009219	33668
1510	chr1	41009159	41009279	33667
1511	chr1	41009219	41009339	33664
1512	chr1	41009377	41009497	33676
1513	chr1	41009437	41009557	33674
1514	chr1	41009497	41009617	33678
1515	chr1	41009557	41009677	33673
1516	chr1	41009617	41009737	33675
1517	chr1	41009677	41009797	33672
1518	chr1	41009737	41009857	33677
1519	chr1	41009797	41009917	33671
1520	chr1	41012037	41012157	35936
1521	chr1	41580406	41580526	33104
1522	chr1	41580466	41580586	33103
1523	chr1	41580526	41580646	33105
1524	chr1	41595900	41596020	31964
1525	chr1	41595960	41596080	31966
1526	chr1	41596020	41596140	31965
1527	chr1	41599280	41599400	36454
1528	chr1	41599469	41599589	35019
1529	chr1	41599964	41600084	32834
1530	chr1	41600024	41600144	32833
1531	chr1	41600084	41600204	32835
1532	chr1	41600144	41600264	32829
1533	chr1	41600204	41600324	32832
1534	chr1	41600264	41600384	32836
1535	chr1	41600324	41600444	32838
1536	chr1	41600384	41600504	32837
1537	chr1	41600444	41600564	32831
1538	chr1	41600504	41600624	32830
1539	chr1	41604069	41604189	35509
1540	chr1	41604379	41604499	36185
1541	chr1	41604439	41604559	36183
1542	chr1	41604499	41604619	36186
1543	chr1	41604559	41604679	36184
1544	chr1	41604878	41604998	34768
1545	chr1	41604938	41605058	34770
1546	chr1	41604998	41605118	34769
1547	chr1	41606755	41606875	34036
1548	chr1	41606815	41606935	34034
1549	chr1	41606875	41606995	34035
1550	chr1	41610168	41610288	32165
1551	chr1	41610570	41610690	34039
1552	chr1	41610630	41610750	34040
1553	chr1	41610690	41610810	34038
1554	chr1	41614072	41614192	34877
1555	chr1	41614132	41614252	34879
1556	chr1	41614192	41614312	34878
1557	chr1	41614340	41614460	36182
1558	chr1	41614400	41614520	36180
1559	chr1	41614460	41614580	36181
1560	chr1	41615829	41615949	35814
1561	chr1	41619157	41619277	35423
1562	chr1	41619217	41619337	35421
1563	chr1	41619277	41619397	35420
1564	chr1	41619337	41619457	35419
1565	chr1	41619397	41619517	35422
1566	chr1	41619861	41619981	32601
1567	chr1	41619921	41620041	32600
1568	chr1	41619981	41620101	32607
1569	chr1	41620041	41620161	32608
1570	chr1	41620101	41620221	32605
1571	chr1	41620161	41620281	32604
1572	chr1	41620221	41620341	32603
1573	chr1	41620281	41620401	32606
1574	chr1	41620341	41620461	32602
1575	chr1	41620487	41620607	32609
1576	chr1	41620756	41620876	32610
1577	chr1	41621633	41621753	34784
1578	chr1	41621693	41621813	34782
1579	chr1	41621753	41621873	34783
1580	chr1	41624560	41624680	32446
1581	chr1	41624620	41624740	32445
1582	chr1	41624680	41624800	32447
1583	chr1	41625774	41625894	33798
1584	chr1	41625834	41625954	33800
1585	chr1	41625894	41626014	33799
1586	chr1	41625954	41626074	33802
1587	chr1	41626014	41626134	33801
1588	chr1	41628366	41628486	35438
1589	chr1	41628488	41628608	32634
1590	chr1	41628548	41628668	32637
1591	chr1	41628608	41628728	32638
1592	chr1	41628668	41628788	32636
1593	chr1	41628728	41628848	32635
1594	chr1	41629762	41629882	34887
1595	chr1	43597177	43597297	33880
1596	chr1	43597418	43597538	32904
1597	chr1	43597478	43597598	32902
1598	chr1	43597538	43597658	32903
1599	chr1	43597701	43597821	34154
1600	chr1	43597761	43597881	34153
1601	chr1	43597821	43597941	34155
1602	chr1	43597970	43598090	32421
1603	chr1	43598170	43598290	34875
1604	chr1	43598230	43598350	34874
1605	chr1	43598290	43598410	34873
1606	chr1	43598428	43598548	35995
1607	chr1	43598488	43598608	35994
1608	chr1	43598548	43598668	35993
1609	chr1	43598743	43598863	35989
1610	chr1	43598984	43599104	32548
1611	chr1	43599044	43599164	32550
1612	chr1	43599104	43599224	32549
1613	chr1	43599317	43599437	34959
1614	chr1	43599377	43599497	34958
1615	chr1	43600431	43600551	35505
1616	chr1	43601153	43601273	35642
1617	chr1	43601213	43601333	35641
1618	chr1	43601273	43601393	35640
1619	chr1	43601333	43601453	35643
1620	chr1	43601393	43601513	35644
1621	chr1	43604561	43604681	34362
1622	chr1	44451673	44451793	33204
1623	chr1	44451733	44451853	33203
1624	chr1	44451793	44451913	33202
1625	chr1	44451853	44451973	33206
1626	chr1	44451913	44452033	33205
1627	chr1	44451973	44452093	33207
1628	chr1	44452033	44452153	33208
1629	chr1	44452593	44452713	35915
1630	chr1	44452938	44453058	33685
1631	chr1	44452998	44453118	33684
1632	chr1	44453058	44453178	33683
1633	chr1	44456528	44456648	34538
1634	chr1	44456588	44456708	34537
1635	chr1	44456648	44456768	34539
1636	chr1	44456809	44456929	33974
1637	chr1	44456869	44456989	33973
1638	chr1	44456929	44457049	33972
1639	chr1	44457286	44457406	33274
1640	chr1	44457346	44457466	33275
1641	chr1	44457406	44457526	33273
1642	chr1	44457639	44457759	35433
1643	chr1	44458040	44458160	33199
1644	chr1	44458241	44458361	35124
1645	chr1	44458301	44458421	35123
1646	chr1	44458361	44458481	35122
1647	chr1	44458421	44458541	35121
1648	chr1	44458481	44458601	35120
1649	chr1	44458757	44458877	35435
1650	chr1	44458817	44458937	35436
1651	chr1	44458877	44458997	35437
1652	chr1	44460046	44460166	34157
1653	chr1	44460106	44460226	34160
1654	chr1	44460166	44460286	34159
1655	chr1	44460226	44460346	34158
1656	chr1	44460286	44460406	34161
1657	chr1	44461413	44461533	36102
1658	chr1	44461759	44461879	33325
1659	chr1	44461819	44461939	33327
1660	chr1	44461879	44461999	33326
1661	chr1	44466480	44466600	35173
1662	chr1	44466540	44466660	35177
1663	chr1	44466600	44466720	35178
1664	chr1	44466660	44466780	35176
1665	chr1	44466720	44466840	35174
1666	chr1	44466780	44466900	35179
1667	chr1	44466840	44466960	35175
1668	chr1	44467498	44467618	36259
1669	chr1	44467558	44467678	36258
1670	chr1	44467618	44467738	36260
1671	chr1	44467678	44467798	36262
1672	chr1	44467738	44467858	36261
1673	chr1	44467798	44467918	36264
1674	chr1	44467858	44467978	36263
1675	chr1	44468172	44468292	34322
1676	chr1	44468232	44468352	34319
1677	chr1	44468292	44468412	34321
1678	chr1	44468352	44468472	34320
1679	chr1	44468412	44468532	34318
1680	chr1	44962839	44962959	32420
1681	chr1	44978048	44978168	33978
1682	chr1	44978108	44978228	33977
1683	chr1	44978168	44978288	33976
1684	chr1	44979158	44979278	35326
1685	chr1	44984668	44984788	35156
1686	chr1	44985632	44985752	35701
1687	chr1	44985874	44985994	33227
1688	chr1	44988641	44988761	36329
1689	chr1	44988701	44988821	36330
1690	chr1	44988761	44988881	36331
1691	chr1	44991331	44991451	33984
1692	chr1	44991391	44991511	33985
1693	chr1	44991451	44991571	33983
1694	chr1	44991981	44992101	35112
1695	chr1	44992995	44993115	35015
1696	chr1	44994154	44994274	35665
1697	chr1	44994294	44994414	33158
1698	chr1	44994354	44994474	33160
1699	chr1	44994414	44994534	33159
1700	chr1	44995799	44995919	34813
1701	chr1	44996137	44996257	32596
1702	chr1	44996292	44996412	32201
1703	chr1	44997415	44997535	32484
1704	chr1	44997475	44997595	32483
1705	chr1	44997535	44997655	32482
1706	chr1	44998520	44998640	35638
1707	chr1	44998580	44998700	35637
1708	chr1	44998640	44998760	35639
1709	chr1	44998845	44998965	33789
1710	chr1	45000147	45000267	34732
1711	chr1	45000596	45000716	33986
1712	chr1	45000799	45000919	35398
1713	chr1	45005025	45005145	33076
1714	chr1	45005085	45005205	33077
1715	chr1	45005145	45005265	33075
1716	chr1	45005329	45005449	36032
1717	chr1	45005389	45005509	36028
1718	chr1	45005449	45005569	36037
1719	chr1	45005509	45005629	36033
1720	chr1	45005569	45005689	36029
1721	chr1	45005629	45005749	36038
1722	chr1	45005689	45005809	36030
1723	chr1	45005749	45005869	36036
1724	chr1	45005809	45005929	36034
1725	chr1	45005869	45005989	36031
1726	chr1	45005929	45006049	36035
1727	chr1	45567477	45567597	35142
1728	chr1	45567537	45567657	35143
1729	chr1	45567597	45567717	35141
1730	chr1	45568734	45568854	33790
1731	chr1	45569396	45569516	33449
1732	chr1	45569456	45569576	33447
1733	chr1	45569516	45569636	33448
1734	chr1	45569626	45569746	32804
1735	chr1	45569686	45569806	32803
1736	chr1	45569746	45569866	32802
1737	chr1	45569893	45570013	32743
1738	chr1	45569953	45570073	32744
1739	chr1	45570013	45570133	32745
1740	chr1	45570252	45570372	32168
1741	chr1	45570376	45570496	34303
1742	chr1	45570436	45570556	34301
1743	chr1	45570496	45570616	34302
1744	chr1	45570637	45570757	35721
1745	chr1	45570828	45570948	31832
1746	chr1	45570996	45571116	32025
1747	chr1	45571136	45571256	32026
1748	chr1	45571331	45571451	35821
1749	chr1	45571502	45571622	35111
1750	chr1	45571646	45571766	35163
1751	chr1	45571706	45571826	35165
1752	chr1	45571766	45571886	35164
1753	chr1	45572589	45572709	34137
1754	chr1	45572649	45572769	34136
1755	chr1	45572709	45572829	34138
1756	chr1	45578145	45578265	35926
1757	chr1	45578205	45578325	35924
1758	chr1	45578265	45578385	35925
1759	chr1	45578422	45578542	34482
1760	chr1	45578482	45578602	34478
1761	chr1	45578542	45578662	34481
1762	chr1	45578602	45578722	34480
1763	chr1	45578662	45578782	34479
1764	chr1	45592049	45592169	34714
1765	chr1	45592109	45592229	34713
1766	chr1	45592169	45592289	34715
1767	chr1	45749242	45749362	33249
1768	chr1	45749302	45749422	33254
1769	chr1	45749362	45749482	33253
1770	chr1	45749422	45749542	33248
1771	chr1	45749482	45749602	33252
1772	chr1	45749542	45749662	33250
1773	chr1	45749602	45749722	33251
1774	chr1	45752710	45752830	32486
1775	chr1	45752770	45752890	32487
1776	chr1	45752830	45752950	32485
1777	chr1	45753072	45753192	34028
1778	chr1	45753132	45753252	34027
1779	chr1	45753192	45753312	34026
1780	chr1	45753868	45753988	35402
1781	chr1	45753928	45754048	35400
1782	chr1	45753988	45754108	35401
1783	chr1	45757194	45757314	34245
1784	chr1	45759851	45759971	34033
1785	chr1	45759911	45760031	34032
1786	chr1	45759971	45760091	34029
1787	chr1	45760031	45760151	34030
1788	chr1	45760091	45760211	34031
1789	chr1	45769157	45769277	33893
1790	chr1	45769621	45769741	32364
1791	chr1	46041879	46041999	34760
1792	chr1	46041939	46042059	34764
1793	chr1	46041999	46042119	34761
1794	chr1	46042059	46042179	34763
1795	chr1	46042119	46042239	34762
1796	chr1	46062644	46062764	36104
1797	chr1	46062704	46062824	36103
1798	chr1	46062764	46062884	36105
1799	chr1	46067648	46067768	36290
1800	chr1	46067708	46067828	36289
1801	chr1	46067768	46067888	36288
1802	chr1	46101545	46101665	34151
1803	chr1	46101605	46101725	34150
1804	chr1	46101665	46101785	34149
1805	chr1	46102472	46102592	31833
1806	chr1	46102696	46102816	33682
1807	chr1	46102906	46103026	34327
1808	chr1	46103253	46103373	32862
1809	chr1	46120577	46120697	32353
1810	chr1	46125865	46125985	35022
1811	chr1	46151768	46151888	32800
1812	chr1	46151968	46152088	32593
1813	chr1	46152028	46152148	32594
1814	chr1	46152088	46152208	32595
1815	chr1	46155557	46155677	33178
1816	chr1	46155692	46155812	34893
1817	chr1	46192893	46193013	32203
1818	chr1	46192953	46193073	32202
1819	chr1	46197629	46197749	36098
1820	chr1	46235959	46236079	32808
1821	chr1	46241042	46241162	32043
1822	chr1	46244456	46244576	36319
1823	chr1	46244516	46244636	36317
1824	chr1	46244576	46244696	36318
1825	chr1	46246531	46246651	32517
1826	chr1	46248972	46249092	31765
1827	chr1	46249032	46249152	31767
1828	chr1	46249092	46249212	31766
1829	chr1	46257844	46257964	35388
1830	chr1	46260154	46260274	34049
1831	chr1	46260214	46260334	34048
1832	chr1	46260274	46260394	34047
1833	chr1	46261138	46261258	35500
1834	chr1	46261473	46261593	35832
1835	chr1	46262014	46262134	34102
1836	chr1	46262074	46262194	34101
1837	chr1	46262134	46262254	34100
1838	chr1	46263884	46264004	32489
1839	chr1	46263944	46264064	32488
1840	chr1	46264004	46264124	32490
1841	chr1	46265935	46266055	36192
1842	chr1	46265995	46266115	36191
1843	chr1	46266055	46266175	36190
1844	chr1	46266988	46267108	32232
1845	chr1	46267048	46267168	32231
1846	chr1	46267108	46267228	32233
1847	chr1	46267714	46267834	35699
1848	chr1	46268030	46268150	31823
1849	chr1	46268090	46268210	31825
1850	chr1	46268150	46268270	31824
1851	chr1	46268381	46268501	34759
1852	chr1	46268822	46268942	32214
1853	chr1	46268882	46269002	32213
1854	chr1	46268942	46269062	32212
1855	chr1	46269226	46269346	36202
1856	chr1	46269286	46269406	36203
1857	chr1	46269346	46269466	36205
1858	chr1	46269406	46269526	36201
1859	chr1	46269466	46269586	36204
1860	chr1	46269626	46269746	35140
1861	chr1	46269686	46269806	35139
1862	chr1	46269746	46269866	35138
1863	chr1	46270429	46270549	34243
1864	chr1	46270489	46270609	34242
1865	chr1	46270549	46270669	34241
1866	chr1	46270795	46270915	35873
1867	chr1	46270855	46270975	35874
1868	chr1	46270915	46271035	35872
1869	chr1	46272008	46272128	35452
1870	chr1	46272068	46272188	35454
1871	chr1	46272128	46272248	35453
1872	chr1	46272307	46272427	35301
1873	chr1	46272367	46272487	35302
1874	chr1	46272427	46272547	35303
1875	chr1	46272809	46272929	34257
1876	chr1	46272869	46272989	34277
1877	chr1	46272929	46273049	34262
1878	chr1	46272989	46273109	34268
1879	chr1	46273049	46273169	34263
1880	chr1	46273109	46273229	34260
1881	chr1	46273169	46273289	34281
1882	chr1	46273229	46273349	34265
1883	chr1	46273289	46273409	34264
1884	chr1	46273349	46273469	34280
1885	chr1	46273409	46273529	34256
1886	chr1	46273469	46273589	34270
1887	chr1	46273529	46273649	34259
1888	chr1	46273589	46273709	34267
1889	chr1	46273649	46273769	34271
1890	chr1	46273709	46273829	34272
1891	chr1	46273769	46273889	34273
1892	chr1	46273829	46273949	34276
1893	chr1	46273889	46274009	34275
1894	chr1	46273949	46274069	34261
1895	chr1	46274009	46274129	34269
1896	chr1	46274069	46274189	34266
1897	chr1	46274129	46274249	34274
1898	chr1	46274189	46274309	34258
1899	chr1	46274249	46274369	34278
1900	chr1	46274309	46274429	34279
1901	chr1	46278343	46278463	32680
1902	chr1	46278403	46278523	32672
1903	chr1	46278463	46278583	32705
1904	chr1	46278523	46278643	32660
1905	chr1	46278583	46278703	32653
1906	chr1	46278643	46278763	32657
1907	chr1	46278703	46278823	32647
1908	chr1	46278763	46278883	32662
1909	chr1	46278823	46278943	32667
1910	chr1	46278883	46279003	32666
1911	chr1	46278943	46279063	32706
1912	chr1	46279003	46279123	32649
1913	chr1	46279063	46279183	32681
1914	chr1	46279123	46279243	32709
1915	chr1	46279183	46279303	32670
1916	chr1	46279243	46279363	32663
1917	chr1	46279303	46279423	32688
1918	chr1	46279363	46279483	32687
1919	chr1	46279423	46279543	32650
1920	chr1	46279483	46279603	32678
1921	chr1	46279543	46279663	32651
1922	chr1	46279603	46279723	32679
1923	chr1	46279663	46279783	32690
1924	chr1	46279723	46279843	32677
1925	chr1	46279783	46279903	32683
1926	chr1	46279843	46279963	32700
1927	chr1	46279903	46280023	32668
1928	chr1	46279963	46280083	32696
1929	chr1	46280023	46280143	32694
1930	chr1	46280083	46280203	32658
1931	chr1	46280143	46280263	32697
1932	chr1	46280203	46280323	32698
1933	chr1	46280263	46280383	32669
1934	chr1	46280323	46280443	32702
1935	chr1	46280383	46280503	32665
1936	chr1	46280443	46280563	32673
1937	chr1	46280503	46280623	32661
1938	chr1	46280563	46280683	32674
1939	chr1	46280623	46280743	32693
1940	chr1	46280683	46280803	32703
1941	chr1	46280743	46280863	32692
1942	chr1	46280803	46280923	32708
1943	chr1	46280863	46280983	32648
1944	chr1	46280923	46281043	32685
1945	chr1	46280983	46281103	32686
1946	chr1	46281043	46281163	32691
1947	chr1	46281103	46281223	32701
1948	chr1	46281163	46281283	32656
1949	chr1	46281223	46281343	32675
1950	chr1	46281283	46281403	32654
1951	chr1	46281343	46281463	32695
1952	chr1	46281403	46281523	32682
1953	chr1	46281463	46281583	32689
1954	chr1	46281523	46281643	32652
1955	chr1	46281583	46281703	32704
1956	chr1	46281643	46281763	32664
1957	chr1	46281703	46281823	32659
1958	chr1	46281763	46281883	32671
1959	chr1	46281823	46281943	32655
1960	chr1	46281883	46282003	32699
1961	chr1	46281943	46282063	32707
1962	chr1	46282003	46282123	32684
1963	chr1	46282063	46282183	32676
1964	chr1	46284141	46284261	35160
1965	chr1	46284201	46284321	35162
1966	chr1	46284261	46284381	35161
1967	chr1	46284786	46284906	35831
1968	chr1	46294021	46294141	34915
1969	chr1	46294081	46294201	34914
1970	chr1	46294141	46294261	34916
1971	chr1	46300138	46300258	36002
1972	chr1	46300198	46300318	36003
1973	chr1	46300258	46300378	36004
1974	chr1	46304254	46304374	32069
1975	chr1	46304314	46304434	32067
1976	chr1	46304374	46304494	32068
1977	chr1	46305139	46305259	34554
1978	chr1	46305199	46305319	34552
1979	chr1	46305259	46305379	34553
1980	chr1	46315762	46315882	35937
1981	chr1	46318894	46319014	36175
1982	chr1	46368347	46368467	32083
1983	chr1	46368571	46368691	34918
1984	chr1	46369889	46370009	32349
1985	chr1	46370055	46370175	34795
1986	chr1	46370115	46370235	34793
1987	chr1	46370175	46370295	34805
1988	chr1	46370235	46370355	34796
1989	chr1	46370295	46370415	34801
1990	chr1	46370355	46370475	34800
1991	chr1	46370415	46370535	34797
1992	chr1	46370475	46370595	34807
1993	chr1	46370535	46370655	34799
1994	chr1	46370595	46370715	34803
1995	chr1	46370655	46370775	34804
1996	chr1	46370715	46370835	34794
1997	chr1	46370775	46370895	34806
1998	chr1	46370835	46370955	34802
[truncated: 50,189 more rows]
